# Supplementary material for: Australian Podiatry Research in Workforce and Education: A Bibliometric Analysis
Source: J Foot Ankle Res. 2026 Jun 2;19(2):e70168. doi: 10.1002/jfa2.70168 (PMC13239060; doi:10.1002/jfa2.70168)
Supplement: Supplementary file 2 — Supporting Information S2 [file JFA2-19-e70168-s001.csv]

Authors	Author full names	Author(s) ID	Title	Year	Source title	Volume	Issue	Art. No.	Page start	Page end	Page count	Cited by	DOI	Link	Affiliations	Authors with affiliations	Abstract	Author Keywords	Index Keywords	Funding Details	Funding Texts	Correspondence Address	Editors	Publisher	ISSN	ISBN	CODEN	PubMed ID	Language of Original Document	Abbreviated Source Title	Document Type	Publication Stage	Open Access	Source	EID
Anderson S.; Stuckey R.; Fortington L.V.; Oakman J.	Anderson, Sarah (56712228200); Stuckey, Rwth (9043645500); Fortington, Lauren V (37020038200); Oakman, Jodi (55180688400)	56712228200; 9043645500; 37020038200; 55180688400	Workplace injuries in the Australian allied health workforce	2019	Australian Health Review	43	1		49	54	5	4	10.1071/AH16173	https://www.scopus.com/inward/record.uri?eid=2-s2.0-85049316487&doi=10.1071%2fAH16173&partnerID=40&md5=0eefd226f1985e2acf62632dd4cd9bce	Centre for Ergonomics and Human Factors, School of Psychology and Public Health, La Trobe University, Bundoora, 3086, VIC, Australia; Australian Centre for Research into Injury in Sport and Its Prevention, Federation University Australia, SMB Campus, Ballarat, 3350, VIC, Australia	Anderson S., Centre for Ergonomics and Human Factors, School of Psychology and Public Health, La Trobe University, Bundoora, 3086, VIC, Australia; Stuckey R., Centre for Ergonomics and Human Factors, School of Psychology and Public Health, La Trobe University, Bundoora, 3086, VIC, Australia; Fortington L.V., Australian Centre for Research into Injury in Sport and Its Prevention, Federation Univer…	Objective: This study aims to identify the number, costs and reported injury mechanisms of serious injury claims for allied health professionals. Methods: Using Australian Workers' Compensation injury data, the number, mechanism, and costs of injury claims were calculated for eight groups of allied health professions (chiropractors and osteopaths, speech pathologists and audiologists, occupationa…		Allied Health Personnel; Australia; Databases, Factual; Health Personnel; Humans; Occupational Exposure; Occupational Injuries; Workers' Compensation; Workplace; adverse event; Australia; comparative study; economics; factual database; health care personnel; human; occupational accident; occupational exposure; paramedical personnel; workman compensation; workplace			S. Anderson; Centre for Ergonomics and Human Factors, School of Psychology and Public Health, La Trobe University, Bundoora, 3086, Australia; email: sarah.anderson@latrobe.edu.au		CSIRO	1565788		AHREE	28870281	English	Aust. Health Rev.	Article	Final		Scopus	2-s2.0-85049316487
Banwell H.A.; Causby R.S.; Crozier A.J.; Nettle B.; Murray C.	Banwell, Helen A. (14019072700); Causby, Ryan S. (37002531600); Crozier, Alyson J. (55834264000); Nettle, Brendan (57374821200); Murray, Carolyn (56655669200)	14019072700; 37002531600; 55834264000; 57374821200; 56655669200	An exploration of the use of 3D printed foot models and simulated foot lesions to supplement scalpel skill training in undergraduate podiatry students: A multiple method study	2021	PLoS ONE	16	12-Dec	e0261389				0	10.1371/journal.pone.0261389	https://www.scopus.com/inward/record.uri?eid=2-s2.0-85121292353&doi=10.1371%2fjournal.pone.0261389&partnerID=40&md5=43261474f513d8dc3df3fbd84a3d3b22	Allied Health and Human Performance, University of South Australia, Adelaide, SA, Australia; Alliance for Research in Exercise, Nutrition and Activity, University of South Australia, Adelaide, SA, Australia	Banwell H.A., Allied Health and Human Performance, University of South Australia, Adelaide, SA, Australia; Causby R.S., Allied Health and Human Performance, University of South Australia, Adelaide, SA, Australia; Crozier A.J., Allied Health and Human Performance, University of South Australia, Adelaide, SA, Australia, Alliance for Research in Exercise, Nutrition and Activity, University of South …	Background Podiatrists regularly use scalpels in the management of foot pathologies, yet the teaching and learning of these skills can be challenging. The use of 3D printed foot models presents an opportunity for podiatry students to practice their scalpel skills in a relatively safe, controlled risk setting, potentially increasing confidence and reducing associated anxiety. This study evaluated …		Australia; Clinical Competence; Education, Medical; Female; Humans; Learning; Male; Pilot Projects; Podiatry; Printing, Three-Dimensional; Students; Students, Medical; Young Adult; adult; anxiety; Article; cohort analysis; controlled study; female; foot ulcer; human; male; medical education; medical practice; medical student; podiatrist; randomized controlled trial; self concept; study design; su…			H.A. Banwell; Allied Health and Human Performance, University of South Australia, Adelaide, Australia; email: helen.banwell@unisa.edu.au		Public Library of Science	19326203		POLNC	34898648	English	PLoS ONE	Article	Final	All Open Access; Gold Open Access; Green Open Access	Scopus	2-s2.0-85121292353
Barker R.; Chamberlain-Salaun J.; Harrison H.; Nash R.; Nielsen I.; Harvey D.; Sim J.; Ciccone N.; Carr J.; Bird K.; Palermo C.; Devine S.	Barker, Ruth (10142536800); Chamberlain-Salaun, Jennifer (37005515300); Harrison, Helena (57189094193); Nash, Robyn (7201374487); Nielsen, Ilsa (8638483200); Harvey, Desley (55438415400); Sim, Jenny (23089344300); Ciccone, Natalie (54794819200); Carr, Jennifer (57192110833); Bird, Katrina (56303729700); Palermo, Claire (19337309600); Devine, Sue (7006871609)	10142536800; 37005515300; 57189094193; 7201374487; 8638483200; 55438415400; 23089344300; 54794819200; 57192110833; 56303729700; 19337309600; 7006871609	Evaluation of the Allied Health Rural Generalist Program 2017-2019	2021	Australian Journal of Rural Health	29	2		158	171	13	5	10.1111/ajr.12745	https://www.scopus.com/inward/record.uri?eid=2-s2.0-85105665853&doi=10.1111%2fajr.12745&partnerID=40&md5=846421a2e0d113ea373f456eda5215d2	James Cook University, Cairns, QLD, Australia; Queensland University of Technology, Brisbane, QLD, Australia; Allied Health Professions Office of Queensland, Queensland Health, Brisbane, QLD, Australia; Cairns and Hinterland Hospital and Health Service, Cairns, QLD, Australia; Monash University, Melbourne, VIC, Australia; Edith Cowan University, Joondalup, WA, Australia	Barker R., James Cook University, Cairns, QLD, Australia; Chamberlain-Salaun J., James Cook University, Cairns, QLD, Australia; Harrison H., James Cook University, Cairns, QLD, Australia; Nash R., Queensland University of Technology, Brisbane, QLD, Australia; Nielsen I., Allied Health Professions Office of Queensland, Queensland Health, Brisbane, QLD, Australia; Harvey D., Cairns and Hinterland H…	Objective: To evaluate the development and implementation of the Allied Health Rural Generalist Program, a two-level online post-graduate education program, which includes Level 1, an entry-level non-award pathway program, and Level 2, a Graduate Diploma in Rural Generalist Practice. Design: A convergent mixed methodology evaluation in two overlapping stages: a process evaluation on quality and r…	Australia; post-graduate education; professional development for rural practitioners; rural and remote services; rural workforce development; teaching and learning	Allied Health Occupations; Australia; Education, Medical, Graduate; Health Workforce; Humans; Rural Health Services; Rural Population; adult; article; Australia; consumer; dietetics; education program; female; health workforce; human; human experiment; learning; major clinical study; male; manager; occupational therapy; organization; outcome assessment; paramedical profession; physician; physioth…	Allied Health Professions Office of Queensland	The study was funded by the Allied Health Professions Office of Queensland, Queensland Health. The authors would like to thank Leisyle Blanco for assistance with data collection and Dr Karen Cheer for assistance with data analysis. The authors would also like to thank those who participated: managers, supervisors and RGP participants from throughout Australia.	R. Barker; James Cook University, Cairns, Australia; email: ruth.barker@jcu.edu.au		Blackwell Publishing	10385282		AJRHF	33982849	English	Austr. J. Rural Health	Article	Final		Scopus	2-s2.0-85105665853
Barrett M.; Larson A.; Carville K.; Ellis I.	Barrett, M. (57616257700); Larson, A. (57203048798); Carville, K. (13806801100); Ellis, I. (57198189532)	57616257700; 57203048798; 13806801100; 57198189532	Challenges faced in implementation of a telehealth enabled chronic wound care system.	2009	Rural and remote health	9	3		1154			29		https://www.scopus.com/inward/record.uri?eid=2-s2.0-73349100051&partnerID=40&md5=ae55167ca4d9785ae3684a22286e8df2	Combined Universities Centre for Rural Health, Geraldton, Western Australia, Australia	Barrett M., Combined Universities Centre for Rural Health, Geraldton, Western Australia, Australia; Larson A., Combined Universities Centre for Rural Health, Geraldton, Western Australia, Australia; Carville K., Combined Universities Centre for Rural Health, Geraldton, Western Australia, Australia; Ellis I., Combined Universities Centre for Rural Health, Geraldton, Western Australia, Australia	INTRODUCTION: In the rural Midwest region of Western Australia (WA), wound care is a major burden on the healthcare system. Optimal wound care was found to be impeded by issues that included the involvement of multiple healthcare providers, incomplete and inconsistent documentation, and limited access to expert review. A telehealth solution was trailed in 2007. Objective: To describe the systemic…		Chronic Disease; Diffusion of Innovation; Humans; Medical Record Linkage; Medical Records Systems, Computerized; Radiology Information Systems; Rural Health Services; Telemedicine; Western Australia; Wounds and Injuries; article; Australia; chronic disease; hospital information system; human; injury; mass communication; medical record; organization and management; rural health care; telemedicine			M. Barrett; email: melissab@cucrh.uwa.edu.au			14456354			19705955	English	Rural Remote Health	Article	Final		Scopus	2-s2.0-73349100051
Bonello C.; Menz H.B.; Munteanu S.E.; Rio E.; Docking S.I.	Bonello, Christian (57210444335); Menz, Hylton B. (7006568131); Munteanu, Shannon E. (6603593059); Rio, Ebonie (56018731800); Docking, Sean I. (55233932500)	57210444335; 7006568131; 6603593059; 56018731800; 55233932500	Treatment preferences and use of diagnostic imaging in midportion Achilles tendinopathy by Australian allied health professionals	2022	Physical Therapy in Sport	53			21	27	6	0	10.1016/j.ptsp.2021.11.001	https://www.scopus.com/inward/record.uri?eid=2-s2.0-85118954747&doi=10.1016%2fj.ptsp.2021.11.001&partnerID=40&md5=2dc357da4e29e916d6c0ee2b94eddacb	La Trobe Sport and Exercise Medicine Research Centre, School of Allied Health, Human Services and Sport, La Trobe University, Bundoora, 3086, Victoria, Australia; Discipline of Podiatry, School of Allied Health, Human Services and Sport, La Trobe University, Bundoora, 3086, Victoria, Australia	Bonello C., La Trobe Sport and Exercise Medicine Research Centre, School of Allied Health, Human Services and Sport, La Trobe University, Bundoora, 3086, Victoria, Australia; Menz H.B., La Trobe Sport and Exercise Medicine Research Centre, School of Allied Health, Human Services and Sport, La Trobe University, Bundoora, 3086, Victoria, Australia, Discipline of Podiatry, School of Allied Health, H…	Objectives: The objectives of this study were to examine the treatment preferences and use of diagnostic imaging by Australian allied health professionals in the management of midportion Achilles tendinopathy. Design: Cross-sectional survey of Australian allied health professionals. Methods: An online survey was distributed to registered Australian physiotherapists, podiatrists, myotherapists, ex…	Allied health personnel; Evidence-based practice; Exercise; Rehabilitation; tendons	Achilles Tendon; Allied Health Personnel; Australia; Cross-Sectional Studies; Diagnostic Imaging; Humans; Tendinopathy; achilles tendinitis; allied health professional; Article; attitude; Australia; Australian; chiropractor; clinical decision making; clinical effectiveness; clinical outcome; concentric eccentric body weight exercise; concentric eccentric weight based exercise; cost effectiveness …	National Health and Medical Research Council, NHMRC, (1135995)	The authors would like to thank those allied health professions who gave valuable time to complete the survey and the multi-disciplinary clinics across Australia who assisted in disseminating the survey to staff. HBM is currently a National Health and Medical Research Council of Australia Senior Research Fellow (ID 1135995).	C. Bonello; La Trobe Sport and Exercise Medicine Research Centre. La Trobe University, Bundoora, 3086, Australia; email: C.bonello@latrobe.edu.au		Churchill Livingstone	1466853X		PTSHB	34775188	English	Phys. Ther. Sport	Article	Final		Scopus	2-s2.0-85118954747
Brack P.; Shields N.	Brack, Peter (57204566593); Shields, Nora (8866423300)	57204566593; 8866423300	Short duration clinically-based interprofessional shadowing and patient review activities may have a role in preparing health professional students to practice collaboratively: a systematic literature review	2019	Journal of Interprofessional Care	33	5		446	455	9	18	10.1080/13561820.2018.1543256	https://www.scopus.com/inward/record.uri?eid=2-s2.0-85056154005&doi=10.1080%2f13561820.2018.1543256&partnerID=40&md5=17872d44d3a7254b80909692f7f4cbe5	Northern Centre for Health Education and Research, Northern Health, Epping, VIC, Australia; School of Allied Health, La Trobe University, Bundoora, VIC, Australia	Brack P., Northern Centre for Health Education and Research, Northern Health, Epping, VIC, Australia; Shields N., Northern Centre for Health Education and Research, Northern Health, Epping, VIC, Australia, School of Allied Health, La Trobe University, Bundoora, VIC, Australia	Interprofessional education is important to help prepare and develop a health professional workforce that practices collaboratively. The aim of this systematic review was to examine the benefits of participation in short duration clinically-based interprofessional activities for health care professional students. Eight electronic databases (MEDLINE, CINAHL, PUBMED, EMBASE, PsychINFO, PEDRO, ERIC,…	collaborative practice; Content analysis; interprofessional learning; pre-qualifying/pre-licensure; systematic review	Clinical Competence; Cooperative Behavior; Health Personnel; Humans; Interprofessional Relations; Learning; Teaching; Teaching Rounds; adult; article; Cinahl; cohort analysis; content analysis; diagnostic imaging; dietetics; Embase; English (language); female; health care personnel; human; learning; licensing; male; Medline; occupational therapy; physiotherapy; podiatry; PsycINFO; responsibility;…			P. Brack; Northern Centre for Health Education and Research, Northern Health, Epping, 185 Cooper Street, 3076, Australia; email: peter.brack@nh.org.au		Taylor and Francis Ltd	13561820		JINCF	30395747	English	J. Interprof. Care	Article	Final		Scopus	2-s2.0-85056154005
Browne C.J.	Browne, Cherylea J. (55079808800)	55079808800	Assessing the engagement rates and satisfaction levels of various clinical health science student sub-groups using supplementary eLearning resources in an introductory anatomy and physiology unit	2019	Health Education	119	1		2	17	15	6	10.1108/HE-04-2018-0020	https://www.scopus.com/inward/record.uri?eid=2-s2.0-85057028589&doi=10.1108%2fHE-04-2018-0020&partnerID=40&md5=9a5acc824f6af0c063d5ef29cfb5d853	School of Science and Health, Western Sydney University, Penrith, Australia; Translational Neuroscience Facility, School of Medical Sciences, University of New South Wales – Randwick Campus, Randwick, Australia	Browne C.J., School of Science and Health, Western Sydney University, Penrith, Australia, Translational Neuroscience Facility, School of Medical Sciences, University of New South Wales – Randwick Campus, Randwick, Australia	Purpose: Introductory anatomy and physiology provide a core knowledge base to students within clinical health science courses. Increased student numbers, as well as reduced access to laboratory-based cadaveric resources, have created a need for enhanced learning approaches to support learning. The streamlining of courses has also resulted in the need to effectively engage course sub-groups within…	Education; Health education; Human anatomy; Science	anatomy; article; controlled study; frequency analysis; health education; human; learning; physiology; physiotherapy; podiatry; satisfaction; student			C.J. Browne; School of Science and Health, Western Sydney University, Penrith, Australia; email: c.browne@westernsydney.edu.au		Emerald Group Holdings Ltd.	9654283				English	Health Educ.	Article	Final		Scopus	2-s2.0-85057028589
Campbell K.L.; Murray E.M.	Campbell, Katrina L. (15841424500); Murray, Eryn M. (57197935441)	15841424500; 57197935441	Allied health services to nephrology: An audit of current workforce and meeting future challenges	2013	Journal of Renal Care	39	1		52	61	9	16	10.1111/j.1755-6686.2012.00330.x	https://www.scopus.com/inward/record.uri?eid=2-s2.0-84874336031&doi=10.1111%2fj.1755-6686.2012.00330.x&partnerID=40&md5=d3bf1b2971e5bb21238e38bcdabdb4cb	Princess Alexandra Hospital, Woollongabba, Brisbane, QLD, Australia; School of Medicine, University of Queensland, St Lucia, Brisbane, QLD, Australia	Campbell K.L., Princess Alexandra Hospital, Woollongabba, Brisbane, QLD, Australia, School of Medicine, University of Queensland, St Lucia, Brisbane, QLD, Australia; Murray E.M., Princess Alexandra Hospital, Woollongabba, Brisbane, QLD, Australia	Aim: The aim of this study is to evaluate the breadth and depth of the allied health workforce providing renal services in Queensland, Australia. Methods: Workforce statistics were reported for allied health renal services (excluding transplant) across all 14 publically funded regions across Queensland, Australia. Dietetics, pharmacy, podiatry, psychology and social work were compared with workfo…	Audit; Chronic kidney disease; Nutrition/malnutrition; Psychosocial; Workforce	Allied Health Personnel; Benchmarking; Cross-Sectional Studies; Financing, Government; Health Services Needs and Demand; Hemodialysis Units, Hospital; Humans; Kidney Failure, Chronic; Medical Audit; Nephrology; Patient Care Team; Queensland; article; Australia; chronic kidney failure; cross-sectional study; economics; financial management; health service; hemodialysis; human; manpower; medical au…			K.L. Campbell; Department of Nutrition and Dietetics, Princess Alexandra Hospital, Woollongabba, QLD 4102, Ipswich Road, Australia; email: katrina_campbell@health.qld.gov.au			17556686			23298287	English	J. Renal Care	Article	Final		Scopus	2-s2.0-84874336031
Carter K.; Walmsley S.; Rome K.; Turner D.E.	Carter, Kate (57190659629); Walmsley, Steven (37075862600); Rome, Keith (6603786884); Turner, Deborah E. (7402934849)	57190659629; 37075862600; 6603786884; 7402934849	Health professional views on the assessment and management of foot problems in people with psoriatic arthritis in Australia and New Zealand: A qualitative investigation	2019	BMC Musculoskeletal Disorders	20	1	191				5	10.1186/s12891-019-2572-6	https://www.scopus.com/inward/record.uri?eid=2-s2.0-85065228195&doi=10.1186%2fs12891-019-2572-6&partnerID=40&md5=55793aba75af8cb7d54fcd60e657a51d	Podiatry Department, School of Science and Health, Western Sydney University, Building 24, Campbelltown Campus, Sydney, Australia; Health and Rehabilitation Research Institute, Faculty of Health and Environmental Science, AUT University, 90 Akoranga Drive, Northcote Auckland, 0627, New Zealand	Carter K., Podiatry Department, School of Science and Health, Western Sydney University, Building 24, Campbelltown Campus, Sydney, Australia; Walmsley S., Podiatry Department, School of Science and Health, Western Sydney University, Building 24, Campbelltown Campus, Sydney, Australia; Rome K., Health and Rehabilitation Research Institute, Faculty of Health and Environmental Science, AUT Universit…	Background: Active foot disease persists in a high proportion of people with psoriatic arthritis despite the availability of pharmacological and non-pharmacological interventions to modify the course of the disease. Limited information exists on the provision of health care for foot disease in psoriatic arthritis. The objective of this study was to explore the views of health professionals on the…	Foot problems; Health professionals; Psoriatic arthritis; Qualitative	Arthritis, Psoriatic; Australia; Delayed Diagnosis; Female; Focus Groups; Foot Diseases; Health Knowledge, Attitudes, Practice; Health Personnel; Health Services Needs and Demand; Humans; Male; New Zealand; Patient Education as Topic; Podiatry; Qualitative Research; Referral and Consultation; Article; attitude to health; audio recording; Australia; controlled study; differential diagnosis; diseas…			K. Carter; Podiatry Department, School of Science and Health, Western Sydney University, Building 24, Campbelltown Campus, Sydney, Australia; email: kate.carter@westernsydney.edu.au		BioMed Central Ltd.	14712474			31054575	English	BMC Musculoskelet. Disord.	Article	Final	All Open Access; Gold Open Access; Green Open Access	Scopus	2-s2.0-85065228195
Causby R.; McDonnell M.; Reed L.; Hillier S.	Causby, Ryan (37002531600); McDonnell, Michelle (8205875100); Reed, Lloyd (55555315200); Hillier, Susan (8103296900)	37002531600; 8205875100; 55555315200; 8103296900	Measuring dexterity in the podiatrist population: A cross-sectional comparison of novice students and experienced podiatrists	2018	BMC Medical Education	18	1	181				1	10.1186/s12909-018-1276-1	https://www.scopus.com/inward/record.uri?eid=2-s2.0-85051112593&doi=10.1186%2fs12909-018-1276-1&partnerID=40&md5=bae49a9c3b16593acdc935c0e001123b	Sansom Institute for Health Research, University of South Australia, North Terrace, GPO Box 2471, Adelaide, 5001, SA, Australia; Alliance for Research in Exercise, Nutrition and Activity, University of South Australia, North Terrace, Adelaide, 5000, SA, Australia; School of Clinical Sciences, Queensland University of Technology, Kelvin Grove, QLD, Australia	Causby R., Sansom Institute for Health Research, University of South Australia, North Terrace, GPO Box 2471, Adelaide, 5001, SA, Australia; McDonnell M., Alliance for Research in Exercise, Nutrition and Activity, University of South Australia, North Terrace, Adelaide, 5000, SA, Australia; Reed L., School of Clinical Sciences, Queensland University of Technology, Kelvin Grove, QLD, Australia; Hill…	Background: There is no 'gold-standard' for the evaluation of dexterity for the health professional or podiatrist populations. This has resulted in a broad array of generalised tests to evaluate dexterity. Thus, the aim was to determine which objective generalised dexterity tests are best suited to evaluating dexterity in a podiatry student population. Methods: A cohort of Novice podiatry student…	Dexterity; Dexterity testing; Podiatry; Psychomotor testing	Adult; Cross-Sectional Studies; Female; Functional Laterality; Hand Strength; Humans; Male; Motor Skills; Podiatry; Psychomotor Performance; Sensation; Students, Health Occupations; Tremor; Young Adult; adult; article; cohort analysis; controlled study; coordination; dependent variable; female; grip strength test; grooved pegboard test; human; human experiment; major clinical study; male; outcome…			R. Causby; Sansom Institute for Health Research, University of South Australia, Adelaide, North Terrace, GPO Box 2471, 5001, Australia; email: Ryan.Causby@unisa.edu.au		BioMed Central Ltd.	14726920			30071848	English	BMC Med. Educ.	Article	Final	All Open Access; Gold Open Access; Green Open Access	Scopus	2-s2.0-85051112593
Causby R.S.; Dars S.; Ho M.; Walmsley S.; Munteanu S.; Banwell H.A.	Causby, Ryan S. (37002531600); Dars, Sindhrani (57200695762); Ho, Malia (57208445554); Walmsley, Steven (37075862600); Munteanu, Shannon (6603593059); Banwell, Helen A. (14019072700)	37002531600; 57200695762; 57208445554; 37075862600; 6603593059; 14019072700	Consensus-based statements for assessing clinical competency in podiatry-related work integrated learning	2023	Journal of Foot and Ankle Research	16	1	43				0	10.1186/s13047-023-00639-7	https://www.scopus.com/inward/record.uri?eid=2-s2.0-85165385921&doi=10.1186%2fs13047-023-00639-7&partnerID=40&md5=d0af754a105462b3fc398e1fbfae0c0a	The University of South Australia, Allied Health & Human Performance Unit, Adelaide, 5000, SA, Australia; School of Primary and Allied Health, Monash University, Frankston, 3199, VIC, Australia; Division of Podiatry, School of Clinical Sciences, Queensland University of Technology, Brisbane, 4000, QLD, Australia; Discipline of Podiatry, School of Allied Health, Human Services and Sport, La Trobe …	Causby R.S., The University of South Australia, Allied Health & Human Performance Unit, Adelaide, 5000, SA, Australia; Dars S., The University of South Australia, Allied Health & Human Performance Unit, Adelaide, 5000, SA, Australia; Ho M., School of Primary and Allied Health, Monash University, Frankston, 3199, VIC, Australia; Walmsley S., Division of Podiatry, School of Clinical Sciences, Queen…	Background: The training of undergraduate and graduate-entry podiatry students in Australia and New Zealand includes practical sessions in a simulated and real-life clinical setting and Work Integrated Learning (WIL) comprising professional clinical placements. Student performance during WIL is evaluated by their Clinical Educators using clinical competency tools. Having a standardised and valida…	Clinical competency; Clinical placements; Consensus; Delphi survey; Podiatry; Work-integrated learning	Australia; Clinical Competence; Consensus; Delphi Technique; Female; Humans; Male; Podiatry; Students; adult; article; Australia and New Zealand; clinical article; consensus; consumer; Delphi study; female; human; human experiment; learning; male; occupation; podiatrist; podiatry; practice guideline; skill; Australia; clinical competence; consensus; Delphi study; student	Australian Podiatry Education and Research Foundation, APERF	Funding for this project was provided by the Australian Podiatry Education and Research Foundation (APERF). APERF and its trustees had no input into the study design, data collection, analysis, or in writing of the manuscript.	R.S. Causby; The University of South Australia, Allied Health & Human Performance Unit, Adelaide, 5000, Australia; email: ryan.causby@unisa.edu.au		BioMed Central Ltd	17571146			37468972	English	J. Foot Ankle Res.	Article	Final	All Open Access; Gold Open Access; Green Open Access	Scopus	2-s2.0-85165385921
Causby R.S.; McDonnell M.N.; Reed L.; Fryer C.E.; Hillier S.L.	Causby, Ryan S. (37002531600); McDonnell, Michelle N. (8205875100); Reed, Lloyd (55555315200); Fryer, Caroline E. (24385497500); Hillier, Susan L. (8103296900)	37002531600; 8205875100; 55555315200; 24385497500; 8103296900	A qualitative evaluation of scalpel skill teaching of podiatry students	2017	Journal of Foot and Ankle Research	10	1	21				6	10.1186/s13047-017-0202-9	https://www.scopus.com/inward/record.uri?eid=2-s2.0-85019009928&doi=10.1186%2fs13047-017-0202-9&partnerID=40&md5=1a9f068358f740e0823690974c6a7d4a	University of South Australia, Sansom Institute for Health Research, GPO Box 2471, Adelaide, 5001, SA, Australia; University of South Australia, Alliance for Research in Exercise, Nutrition and Activity, Adelaide, 5000, SA, Australia; Queensland University of Technology, School of Clinical Sciences, Kelvin Grove, 4059, QLD, Australia	Causby R.S., University of South Australia, Sansom Institute for Health Research, GPO Box 2471, Adelaide, 5001, SA, Australia; McDonnell M.N., University of South Australia, Alliance for Research in Exercise, Nutrition and Activity, Adelaide, 5000, SA, Australia; Reed L., Queensland University of Technology, School of Clinical Sciences, Kelvin Grove, 4059, QLD, Australia; Fryer C.E., University o…	Background: Degrees in health disciplines need a balance of theoretical knowledge and sufficient clinical practice to meet registration requirements, in particular those requiring specialist skills such as the use of scalpels and other small instruments, such as podiatry. However, despite this requirement there is a scarcity of literature and research to inform teaching of these particular manual…	Clinical education; Low-fidelity simulation; Manual clinical skills; Qualitative research; Scalpel skill teaching; Skills acquisition	Australia; Clinical Competence; Education, Medical; Educational Measurement; Humans; New Zealand; Podiatry; Simulation Training; Surgical Equipment; Teaching; Australia; clinical competence; clinical trial; education; evaluation study; human; medical education; multicenter study; New Zealand; podiatry; procedures; simulation training; standards; surgical equipment; teaching			R.S. Causby; University of South Australia, Sansom Institute for Health Research, Adelaide, GPO Box 2471, 5001, Australia; email: Ryan.Causby@unisa.edu.au		BioMed Central Ltd.	17571146			28469709	English	J. Foot Ankle Res.	Article	Final	All Open Access; Gold Open Access; Green Open Access	Scopus	2-s2.0-85019009928
Causby R.S.; McDonnell M.N.; Reed L.; Hillier S.L.	Causby, Ryan S (37002531600); McDonnell, Michelle N (8205875100); Reed, Lloyd (55555315200); Hillier, Susan L (8103296900)	37002531600; 8205875100; 55555315200; 8103296900	A randomised controlled trial of sensory awareness training and additional motor practice for learning scalpel skills in podiatry students	2016	BMC Medical Education	16	1	309				1	10.1186/s12909-016-0817-8	https://www.scopus.com/inward/record.uri?eid=2-s2.0-85002342237&doi=10.1186%2fs12909-016-0817-8&partnerID=40&md5=4a61684dfb994e396e9a89d21406fca4	Sansom Institute for Health Research, University of South Australia, GPO Box 2471, Adelaide, 5001, SA, Australia; Institute for Health and Biomedical Innovation, Queensland University of Technology, Brisbane, Australia	Causby R.S., Sansom Institute for Health Research, University of South Australia, GPO Box 2471, Adelaide, 5001, SA, Australia; McDonnell M.N., Sansom Institute for Health Research, University of South Australia, GPO Box 2471, Adelaide, 5001, SA, Australia; Reed L., Institute for Health and Biomedical Innovation, Queensland University of Technology, Brisbane, Australia; Hillier S.L., Sansom Instit…	Background: The process of using a scalpel, like all other motor activities, is dependent upon the successful integration of afferent (sensory), cognitive and efferent (motor) processes. During learning of these skills, even if motor practice is carefully monitored there is still an inherent risk involved. It is also possible that this strategy could reinforce high levels of anxiety experienced b…	Clinical Skills; Dexterity; Grip-lift test; Grooved Pegoard Test; Intrinsic Motivation Inventory; Motor learning; Psychomotor testing; Purdue Pegboard; Scalpel skills	Australia; Clinical Competence; Education, Medical, Undergraduate; Female; Functional Laterality; General Surgery; Humans; Learning; Male; Motor Skills; New Zealand; Podiatry; Psychomotor Performance; Students, Medical; Australia; clinical competence; controlled study; devices; education; female; general surgery; hemispheric dominance; human; learning; male; medical education; medical student; mo…	Australian Podiatry and Education Research Foundation	Funding for off-site data collection was provided by the Australian Podiatry and Education Research Foundation (APERF).	R.S. Causby; Sansom Institute for Health Research, University of South Australia, Adelaide, GPO Box 2471, 5001, Australia; email: Ryan.Causby@unisa.edu.au		BioMed Central Ltd.	14726920			27919251	English	BMC Med. Educ.	Article	Final	All Open Access; Gold Open Access; Green Open Access	Scopus	2-s2.0-85002342237
Chan B.C.; Perkins D.; Wan Q.; Zwar N.; Daniel C.; Crookes P.; Harris M.F.	Chan, Bibiana C. (34976298500); Perkins, David (14829271300); Wan, Qing (8689510500); Zwar, Nick (6601922513); Daniel, Chris (57197517642); Crookes, Patrick (7006020099); Harris, Mark F. (35585411800)	34976298500; 14829271300; 8689510500; 6601922513; 57197517642; 7006020099; 35585411800	Finding common ground? Evaluating an intervention to improve teamwork among primary health-care professionals	2010	International Journal for Quality in Health Care	22	6	mzq057	519	524	5	36	10.1093/intqhc/mzq057	https://www.scopus.com/inward/record.uri?eid=2-s2.0-78649393471&doi=10.1093%2fintqhc%2fmzq057&partnerID=40&md5=95377381ba045f44d07304fa6c5e2359	Centre for Primary Health Care and Equity, University of New South Wales, Sydney, NSW, Australia; Broken Hill University Department of Rural Health, University of Sydney, Broken Hill, NSW, Australia; School of Public Health and Community Medicine, University of New South Wales, Sydney, NSW, Australia; Chronic Disease Management, Central Sydney GP Network, Sydney, NSW, Australia; Faculty of Health…	Chan B.C., Centre for Primary Health Care and Equity, University of New South Wales, Sydney, NSW, Australia; Perkins D., Broken Hill University Department of Rural Health, University of Sydney, Broken Hill, NSW, Australia; Wan Q., Centre for Primary Health Care and Equity, University of New South Wales, Sydney, NSW, Australia; Zwar N., School of Public Health and Community Medicine, University of…	Objective: Multidisciplinary care has been shown as the most effective option for chronic disease. The aim of the Team-link study was to assess the effectiveness of an intervention to improve teamwork among general practitioners (GPs), practice staff and allied health professionals (AHPs). This paper describes changes to teamwork using qualitative data collected in the study. Design: Qualitative …	Care pathways/disease management; Public health; Qualitative methods; Quality improvement; Shared decision-making	Attitude of Health Personnel; Australia; Cooperative Behavior; Disease Management; Humans; Interdisciplinary Communication; Primary Health Care; Qualitative Research; Quality Assurance, Health Care; article; diabetes educator; dietitian; general practitioner; health care personnel; human; patient care; patient participation; physiotherapist; podiatrist; primary health care; priority journal; psyc…	Australian Health Ministers	This work was supported by an Australian Health Ministers Priority Driven Research Grant.	M.F. Harris; Centre for Primary Health Care and Equity, University of New South Wales, Sydney, NSW, Australia; email: m.f.harris@unsw.edu.au			14643677		IJQCF	20956284	English	Int. J. Qual. Health Care	Article	Final	All Open Access; Bronze Open Access	Scopus	2-s2.0-78649393471
Chapman L.S.; Redmond A.C.; Landorf K.B.; Rome K.; Keenan A.-M.; Waxman R.; Alcacer-Pitarch B.; Siddle H.J.; Backhouse M.R.	Chapman, Lara S. (57204824133); Redmond, Anthony C. (57191466851); Landorf, Karl B. (6602380274); Rome, Keith (6603786884); Keenan, Anne-Maree (7005687030); Waxman, Robin (7003635460); Alcacer-Pitarch, Begonya (39260996000); Siddle, Heidi J. (26650180700); Backhouse, Michael R. (36117696000)	57204824133; 57191466851; 6602380274; 6603786884; 7005687030; 7003635460; 39260996000; 26650180700; 36117696000	A survey of foot orthoses prescription habits amongst podiatrists in the UK, Australia and New Zealand	2018	Journal of Foot and Ankle Research	11	1	64				19	10.1186/s13047-018-0304-z	https://www.scopus.com/inward/record.uri?eid=2-s2.0-85057414245&doi=10.1186%2fs13047-018-0304-z&partnerID=40&md5=6d0bdc8b78895a14c436bcf36eaa57bb	Harrogate and District NHS Foundation Trust, Harrogate District Hospital, Department of Podiatry, Lancaster Park Road, Harrogate, United Kingdom; University of Leeds, Leeds Institute of Rheumatic and Musculoskeletal Medicine, Leeds, United Kingdom; NIHR Leeds Biomedical Research Centre, Leeds Teaching Hospitals NHS Trust, Leeds, United Kingdom; Discipline of Podiatry, School of Allied Health, La …	Chapman L.S., Harrogate and District NHS Foundation Trust, Harrogate District Hospital, Department of Podiatry, Lancaster Park Road, Harrogate, United Kingdom, University of Leeds, Leeds Institute of Rheumatic and Musculoskeletal Medicine, Leeds, United Kingdom; Redmond A.C., University of Leeds, Leeds Institute of Rheumatic and Musculoskeletal Medicine, Leeds, United Kingdom, NIHR Leeds Biomedic…	Background: Foot orthoses are frequently used but little is known about which types are used in contemporary practice. This study aimed to explore the types of foot orthoses currently used by podiatrists and the prescription variations in a range of conditions. Methods: A web-based, cross-sectional survey was distributed through professional bodies in the United Kingdom (UK), Australia, and New Z…	Foot; Orthoses; Podiatry; Survey	Australia; Cross-Sectional Studies; Equipment Design; Female; Foot Orthoses; Habits; Humans; Male; New Zealand; Podiatry; Prescriptions; Surveys and Questionnaires; United Kingdom; adverse device effect; Australia; comparative study; cross-sectional study; epidemiology; equipment design; female; foot orthosis; habit; human; male; New Zealand; podiatry; prescription; questionnaire; statistics and …	National Institutes of Health, NIH, (PDF-2013-06-055); National Institute for Health Research, NIHR	This work was funded through a funding from the National Institute for Health Research (PDF-2013-06-055) and The College of Podiatry. It also received support through the NIHR Leeds Biomedical Research Centre. The views and opinions expressed herein are those of the authors and do not necessarily reflect those of National Institute for Health Research, NHS or the Department of Health.	A.C. Redmond; University of Leeds, Leeds Institute of Rheumatic and Musculoskeletal Medicine, Leeds, United Kingdom; email: A.Redmond@leeds.ac.uk		BioMed Central Ltd.	17571146			30505351	English	J. Foot Ankle Res.	Article	Final	All Open Access; Gold Open Access; Green Open Access	Scopus	2-s2.0-85057414245
Chisholm M.; Russell D.; Humphreys J.	Chisholm, Marita (37078892000); Russell, Deborah (37054758800); Humphreys, John (55545493200)	37078892000; 37054758800; 55545493200	Measuring rural allied health workforce turnover and retention: What are the patterns, determinants and costs?	2011	Australian Journal of Rural Health	19	2		81	88	7	69	10.1111/j.1440-1584.2011.01188.x	https://www.scopus.com/inward/record.uri?eid=2-s2.0-79953031062&doi=10.1111%2fj.1440-1584.2011.01188.x&partnerID=40&md5=123fe3db01c9157afb29b672049dbd53	School of Rural Health, Faculty of Medicine, Nursing and Health Sciences, Monash University, Bendigo, VIC, Australia	Chisholm M., School of Rural Health, Faculty of Medicine, Nursing and Health Sciences, Monash University, Bendigo, VIC, Australia; Russell D., School of Rural Health, Faculty of Medicine, Nursing and Health Sciences, Monash University, Bendigo, VIC, Australia; Humphreys J., School of Rural Health, Faculty of Medicine, Nursing and Health Sciences, Monash University, Bendigo, VIC, Australia	Objectives: To measure variations in patterns of turnover and retention, determinants of turnover, and costs of recruitment of allied health professionals in rural areas. Design: Data were collected on health service characteristics, recruitment costs and de-identified individual-level employment entry and exit data for dietitians, occupational therapists, physiotherapists, podiatrists, psycholog…	Allied health; Cost; Retention; Rural; Workforce	Adult; Allied Health Personnel; Costs and Cost Analysis; Female; Health Care Surveys; Humans; Male; Personnel Selection; Personnel Turnover; Rural Health Services; Victoria; adult; article; Australia; cost; economics; female; health care survey; human; male; manpower; paramedical personnel; personnel management; rural health care			D. Russell; School of Rural Health, Faculty of Medicine, Nursing and Health Sciences, Monash University, Bendigo, VIC, 3552, PO Box 666, Australia; email: deborah.russell@monash.edu			14401584		AJRHF	21438950	English	Austr. J. Rural Health	Article	Final		Scopus	2-s2.0-79953031062
Chuter V.; West M.; Hawke F.; Searle A.	Chuter, Vivienne (6507041535); West, Matthew (57196457369); Hawke, Fiona (25629527100); Searle, Angela (56118213300)	6507041535; 57196457369; 25629527100; 56118213300	Where do we stand? the availability and efficacy of diabetes related foot health programs for Aboriginal and Torres Strait Islander Australians: A systematic review	2019	Journal of Foot and Ankle Research	12	1	17				12	10.1186/s13047-019-0326-1	https://www.scopus.com/inward/record.uri?eid=2-s2.0-85063151486&doi=10.1186%2fs13047-019-0326-1&partnerID=40&md5=7f5009318027540d67f7ba4c42a415c1	Faculty of Health and Medicine, School of Health Sciences, University of Newcastle, PO Box 127, Ourimbah, 2258, NSW, Australia; Priority Research Centre for Physical Activity and Nutrition, University of Newcastle, PO Box 127, Ourimbah, 2258, NSW, Australia	Chuter V., Faculty of Health and Medicine, School of Health Sciences, University of Newcastle, PO Box 127, Ourimbah, 2258, NSW, Australia, Priority Research Centre for Physical Activity and Nutrition, University of Newcastle, PO Box 127, Ourimbah, 2258, NSW, Australia; West M., Faculty of Health and Medicine, School of Health Sciences, University of Newcastle, PO Box 127, Ourimbah, 2258, NSW, Aus…	Background: Aboriginal and Torres Islander Australians experience considerably higher rates of diabetes and diabetes related foot complications and amputations than non-Indigenous Australians. Therefore there is a need to identify aspects of Aboriginal and Torres Islander focussed foot health programs that have had successful outcomes in reducing diabetes related foot complications. Wider knowled…	Aboriginal and Torres Strait islander; Diabetes; Foot; Indigenous; Prevention; Program	Australia; Delivery of Health Care; Diabetic Foot; Health Services Accessibility; Humans; Oceanic Ancestry Group; Patient Education as Topic; Podiatry; Preventive Health Services; Australia; diabetic foot; education; epidemiology; ethnology; health care delivery; human; Oceanic ancestry group; organization and management; patient education; podiatry; preventive health service; statistics and nume…	School of Health Sciences; Newcastle University	This research was supported by funding from the School of Health Sciences, University of Newcastle.	V. Chuter; Faculty of Health and Medicine, School of Health Sciences, University of Newcastle, Ourimbah, PO Box 127, 2258, Australia; email: Vivienne.Chuter@newcastle.edu.au		BioMed Central Ltd.	17571146			30923577	English	J. Foot Ankle Res.	Review	Final	All Open Access; Gold Open Access; Green Open Access	Scopus	2-s2.0-85063151486
Collie A.; Sheehan L.; McAllister A.	Collie, Alex (7005332969); Sheehan, Luke (57207582854); McAllister, Ashley (57039686000)	7005332969; 57207582854; 57039686000	Health service use of Australian unemployment and disability benefit recipients: a national, cross-sectional study	2021	BMC Health Services Research	21	1	249				2	10.1186/s12913-021-06255-0	https://www.scopus.com/inward/record.uri?eid=2-s2.0-85102812133&doi=10.1186%2fs12913-021-06255-0&partnerID=40&md5=5a1be0cbfd6da9f7d859b0c913a31b5c	School of Public Health and Preventive Medicine, Monash University, 553 St Kilda Road, Melbourne, 3004, VIC, Australia; School of Population and Global Health, University of Melbourne, 207 Bouverie Street, Carlton, 3053, VIC, Australia	Collie A., School of Public Health and Preventive Medicine, Monash University, 553 St Kilda Road, Melbourne, 3004, VIC, Australia; Sheehan L., School of Public Health and Preventive Medicine, Monash University, 553 St Kilda Road, Melbourne, 3004, VIC, Australia; McAllister A., School of Population and Global Health, University of Melbourne, 207 Bouverie Street, Carlton, 3053, VIC, Australia	Background: Healthcare is funded and delivered separately from income support programs such as unemployment and disability benefits. Greater understanding of the health service use (HSU) of benefit recipients would support more effective design and delivery of health and income support programs. This study aimed to characterise the HSU of disability and unemployment benefit recipients relative to…	Disability; Health professional consultations; Health service use; Hospitalisation; Income support; Unemployment	Adult; Australia; Cross-Sectional Studies; Disabled Persons; Health Services; Humans; Unemployment; adult; Australia; cross-sectional study; disabled person; epidemiology; health service; human; unemployment	Australian Bureau of Statistics	The authors acknowledge the provision of data for this study from the Australian Bureau of Statistics, and input to study provided by the Australian Federation of Disability Organisations. The authors thank two independent reviewers for comments on an earlier version of the manuscript.	A. Collie; School of Public Health and Preventive Medicine, Monash University, Melbourne, 553 St Kilda Road, 3004, Australia; email: alex.collie@monash.edu		BioMed Central Ltd	14726963			33740960	English	BMC Health Serv. Res.	Article	Final	All Open Access; Gold Open Access; Green Open Access	Scopus	2-s2.0-85102812133
Couch A.; Haines T.; O’Sullivan B.; Menz H.B.; Williams C.M.	Couch, Anna (57202969795); Haines, Terry (7006714314); O’Sullivan, Belinda (58528770200); Menz, Hylton B. (7006568131); Williams, Cylie M. (36195300700)	57202969795; 7006714314; 58528770200; 7006568131; 36195300700	Australian podiatry workforce: findings from the PAIGE cross-sectional study of Australian podiatrists	2023	Journal of Foot and Ankle Research	16	1	46				1	10.1186/s13047-023-00646-8	https://www.scopus.com/inward/record.uri?eid=2-s2.0-85164514215&doi=10.1186%2fs13047-023-00646-8&partnerID=40&md5=f5362b511811bec50bd14bc643a217af	Peninsula Health, Allied Health, Hastings Rd, Frankston, 3199, VIC, Australia; School of Primary and Allied Health Care, Monash University, 47-49 Moorooduc Hwy, Frankston, 3199, VIC, Australia; Frankston Integrated Health, 2 Hastings Road, Frankston, 3199, VIC, Australia; School of Rural Health, Monash University, Mercy St, Bendigo, 3550, VIC, Australia; The University of Queensland, Brisbane, 40…	Couch A., Peninsula Health, Allied Health, Hastings Rd, Frankston, 3199, VIC, Australia, School of Primary and Allied Health Care, Monash University, 47-49 Moorooduc Hwy, Frankston, 3199, VIC, Australia, Frankston Integrated Health, 2 Hastings Road, Frankston, 3199, VIC, Australia; Haines T., School of Primary and Allied Health Care, Monash University, 47-49 Moorooduc Hwy, Frankston, 3199, VIC, A…	Background: Understanding the dynamics of the podiatry workforce is essential for the sustainability of the profession. This study aimed to describe the podiatry workforce characteristics and identify factors associated with rural practice location. Methods: We used an exploratory descriptive design from data obtained during cross sectional study: Podiatrists in Australia: Investigating Graduate …	Demographics; Metropolitan; Podiatry; Rural; Work patterns; Workforce	Aged; Australia; Cross-Sectional Studies; Female; Humans; National Health Programs; Podiatry; Rural Health Services; Workforce; aged; Australia; cross-sectional study; female; human; podiatry; public health; rural health care; workforce	National Health and Medical Research Council, NHMRC; Australian Podiatry Association, APODA; Australian Podiatry Education and Research Foundation, APERF	Funding text 1: This research was funded by the Australian Podiatry Education and Research Foundation and the Australian Podiatry Association. The funders had no role in data analysis or reporting of the results. ; Funding text 2: The authors wish to acknowledge the support from Australian Podiatrists and Podiatric Surgeons for their continued contribution to the PAIGE study and assisting in its …	A. Couch; Peninsula Health, Frankston, Allied Health, Hastings Rd, 3199, Australia; email: acouch@phcn.vic.gov.au		BioMed Central Ltd	17571146			37525280	English	J. Foot Ankle Res.	Article	Final	All Open Access; Gold Open Access; Green Open Access	Scopus	2-s2.0-85164514215
Couch A.; Menz H.B.; O’Sullivan B.; Haines T.; Williams C.M.	Couch, Anna (57202969795); Menz, Hylton B. (7006568131); O’Sullivan, Belinda (57194348372); Haines, Terry (7006714314); Williams, Cylie M. (36195300700)	57202969795; 7006568131; 57194348372; 7006714314; 36195300700	Describing the factors related to rural podiatry work and retention in the podiatry workforce: a national survey	2023	Journal of Foot and Ankle Research	16	1	4				2	10.1186/s13047-023-00603-5	https://www.scopus.com/inward/record.uri?eid=2-s2.0-85147577825&doi=10.1186%2fs13047-023-00603-5&partnerID=40&md5=59f18175bdfa7a92408d6f1c048c74c7	Peninsula Health, Allied Health, 2 Hastings Road, Frankston, 3199, VIC, Australia; Monash University, School of Primary and Allied Health Care, Moorooduc Hwy, Frankston, Australia; La Trobe University, School of Allied Health, Human Services and Sport, Bundoora, 3086, VIC, Australia; The University of Queensland, Rural Clinical School, Toowoomba, 4350, QLD, Australia; Murray Primary Health Networ…	Couch A., Peninsula Health, Allied Health, 2 Hastings Road, Frankston, 3199, VIC, Australia, Monash University, School of Primary and Allied Health Care, Moorooduc Hwy, Frankston, Australia; Menz H.B., La Trobe University, School of Allied Health, Human Services and Sport, Bundoora, 3086, VIC, Australia; O’Sullivan B., The University of Queensland, Rural Clinical School, Toowoomba, 4350, QLD, Aus…	Background: Maldistribution of podiatrists limits capacity to address the footcare needs of the population. Understanding factors that impact recruitment and retention of Australian podiatrists is a key solution. The primary aim of this study was to describe factors related to rural podiatry work, and overall professional retention amongst Australian podiatrists. Methods: We used data collected f…	Podiatry; Professional satisfaction; Retention; Rural background; Rural training; Rural work	Australia; Humans; Podiatry; Rural Health Services; Surveys and Questionnaires; Workforce; adult; article; cohort analysis; controlled study; female; human; job satisfaction; major clinical study; male; occupation; patient care; podiatrist; podiatry; undergraduate education; university student; work environment; workforce; Australia; questionnaire; rural health care	National Health and Medical Research Council, NHMRC; Australian Podiatry Association, APODA; Australian Podiatry Education and Research Foundation, APERF	Funding text 1: This research was funded by the Australian Podiatry Education and Research Foundation and the Australian Podiatry Association. The funders had no role in data analysis or reporting of the results. ; Funding text 2: The authors wish to acknowledge the support from Australian podiatrists and podiatric surgeons for their continued contribution to the PAIGE study and assisting in its …	A. Couch; Monash University, School of Primary and Allied Health Care, Frankston, Moorooduc Hwy, Australia; email: anna.couch@monash.edu		BioMed Central Ltd	17571146			36750854	English	J. Foot Ankle Res.	Article	Final	All Open Access; Gold Open Access; Green Open Access	Scopus	2-s2.0-85147577825
Couch A.; White J.; O'Sullivan B.G.; Haines T.; Menz H.B.; Williams C.	Couch, Anna (57202969795); White, Jenni (20736123300); O'Sullivan, Belinda G (57194348372); Haines, Terry (7006714314); Menz, Hylton B (7006568131); Williams, Cylie (36195300700)	57202969795; 20736123300; 57194348372; 7006714314; 7006568131; 36195300700	What recently graduated podiatrists think of rural work, and how services are responding: a qualitative study	2022	Rural and Remote Health	22	1	6930				0	10.22605/RRH6930	https://www.scopus.com/inward/record.uri?eid=2-s2.0-85124262409&doi=10.22605%2fRRH6930&partnerID=40&md5=df4c640376ea57a0a3321a9e8748e62d	Allied Health, Peninsula Health, Hastings Rd, Frankston, 3199, VIC, Australia; School of Primary and Allied Health Care, Monash University, McMahon's Rd, Frankston, 3199, VIC, Australia; College of Health, Medicine and Wellbeing (Occupational Therapy), University of Newcastle, University Dr, Callaghan, 2308, NSW, Australia; Rural Clinical School, University of Queensland, Locked Bag 9009, Toowoom…	Couch A., Allied Health, Peninsula Health, Hastings Rd, Frankston, 3199, VIC, Australia, School of Primary and Allied Health Care, Monash University, McMahon's Rd, Frankston, 3199, VIC, Australia; White J., College of Health, Medicine and Wellbeing (Occupational Therapy), University of Newcastle, University Dr, Callaghan, 2308, NSW, Australia; O'Sullivan B.G., Rural Clinical School, University of…	Introduction: Access to healthcare services should be equitable no matter where you live. However, the podiatry needs of rural populations are poorly addressed, partly because of workforce maldistribution. Encouraging emerging podiatrists to work in rural areas is a key solution. The aims were to explore (1) recently graduated podiatrists' perceptions regarding working rurally and (2) broader ind…	Australia; podiatry; recruitment; retention; workforce	Allied Health Personnel; Australia; Humans; Podiatry; Qualitative Research; Rural Health Services; Rural Population; article; Australia; awareness; career; e-mail; employment; human; lifestyle; occupation; perception; podiatrist; podiatry; private sector; public health; qualitative research; rural area; semi structured interview; social media; thematic analysis; workforce; Australia; paramedical …			A. Couch; School of Primary and Allied Health Care, Monash University, Frankston, McMahon's Rd, 3199, Australia; email: anna.couch@monash.edu		James Cook University	14456354			35130708	English	Rural Remote Health	Article	Final	All Open Access; Gold Open Access; Green Open Access	Scopus	2-s2.0-85124262409
Couch A.G.; Foo J.; James A.M.; Maloney S.; Williams C.M.	Couch, Anna G. (57202969795); Foo, Jonathan (56702273700); James, Alicia M. (55439512700); Maloney, Stephen (7005810844); Williams, Cylie M. (36195300700)	57202969795; 56702273700; 55439512700; 7005810844; 36195300700	Implementing a podiatry prescribing mentoring program in a public health service: A cost-description study	2018	Journal of Foot and Ankle Research	11	1	40				4	10.1186/s13047-018-0282-1	https://www.scopus.com/inward/record.uri?eid=2-s2.0-85050030689&doi=10.1186%2fs13047-018-0282-1&partnerID=40&md5=423b0c2bf419baae62c4daa455ecf529	Peninsula Health, Community Health, Hastings Rd, Frankston, 3199, VIC, Australia; Monash University, Department of Physiotherapy, McMahon's Rd, Frankston, 3199, VIC, Australia	Couch A.G., Peninsula Health, Community Health, Hastings Rd, Frankston, 3199, VIC, Australia; Foo J., Monash University, Department of Physiotherapy, McMahon's Rd, Frankston, 3199, VIC, Australia; James A.M., Peninsula Health, Community Health, Hastings Rd, Frankston, 3199, VIC, Australia, Monash University, Department of Physiotherapy, McMahon's Rd, Frankston, 3199, VIC, Australia; Maloney S., M…	Background: In the management of diabetes and high-risk patients, timely treatment with scheduled medicines is critical to prevent severe infections and reduce the risk of lower extremity amputation. However, in Australia, few podiatrists have attained endorsement to prescribe. The aims of this study were to identify the costs associated with developing and implementing a podiatry prescribing men…	Cost; Endorsement; Podiatry; Prescribing; Scheduled medicines	Drug Prescriptions; Education, Medical, Continuing; Foot Ulcer; Humans; Mentoring; Podiatry; economics; education; foot ulcer; human; medical education; mentoring; podiatry; prescription	National Health and Medical Research; Department of Health and Human Services, State Government of Victoria, DHHS	This research was funded through the Department of Health and Human Services Advanced Practice in Allied Health Workforce Grant Program 2016– 2017. CW is supported with a National Health and Medical Research Early Career Health Professional Fellowship and JF is supported through an Australian Government Research Training Program Scholarship.	A.G. Couch; Peninsula Health, Community Health, Frankston, Hastings Rd, 3199, Australia; email: ACouch@phcn.vic.gov.au		BioMed Central Ltd.	17571146			30008807	English	J. Foot Ankle Res.	Article	Final	All Open Access; Gold Open Access; Green Open Access	Scopus	2-s2.0-85050030689
Couch A.G.; Haines T.; O’Sullivan B.; Menz H.B.; Williams C.M.	Couch, Anna G. (57202969795); Haines, Terry (7006714314); O’Sullivan, Belinda (58528770200); Menz, Hylton B. (7006568131); Williams, Cylie M. (36195300700)	57202969795; 7006714314; 58528770200; 7006568131; 36195300700	Financial characteristics and security of podiatry work in Victoria: the PAIGE cross sectional study of Australian podiatrists	2023	Journal of Foot and Ankle Research	16	1	61				0	10.1186/s13047-023-00657-5	https://www.scopus.com/inward/record.uri?eid=2-s2.0-85171350311&doi=10.1186%2fs13047-023-00657-5&partnerID=40&md5=b1c107352014ba6965239c578a2a1cf4	Peninsula Health, Frankston Integrated Health, Allied Health2 Hastings Road, Frankston, 3199, VIC, Australia; School of Primary and Allied Health Care, Monash University, 47-49 Moorooduc Hwy, Frankston, 3199, VIC, Australia; School of Rural Health, Monash University, VIC, Mercy St, Bendigo, 3550, Australia; The University of Queensland, Brisbane, 4072, QLD, Australia; School of Allied Health, La …	Couch A.G., Peninsula Health, Frankston Integrated Health, Allied Health2 Hastings Road, Frankston, 3199, VIC, Australia, School of Primary and Allied Health Care, Monash University, 47-49 Moorooduc Hwy, Frankston, 3199, VIC, Australia; Haines T., School of Primary and Allied Health Care, Monash University, 47-49 Moorooduc Hwy, Frankston, 3199, VIC, Australia; O’Sullivan B., School of Rural Healt…	Background: Podiatrists’ earnings have an important influence on workforce dynamics. This includes the profession’s ability to attract and retain workers so the population’s healthcare needs can be met. This study aimed to describe financial characteristics of podiatry work and factors relating to a sense of financial security. Methods: This was a cross sectional study using data from Victorian p…	Earnings; Finances; Podiatry; Retirement; Rural; Workforce	Adult; Cross-Sectional Studies; Educational Status; Employment; Female; Humans; Podiatry; Victoria; adult; article; Australia; cross-sectional study; demography; education; employment; exploratory research; female; finance; financial deficit; financial security; human; human experiment; major clinical study; outcome assessment; pension; perception; podiatrist; podiatry; private sector; retirement…	National Health and Medical Research Council, NHMRC; Australian Podiatry Association, APODA; Australian Podiatry Education and Research Foundation, APERF	Funding text 1: This research was funded by the Australian Podiatry Education and Research Foundation and the Australian Podiatry Association. The funders had no role in data analysis or reporting of the results. ; Funding text 2: The authors wish to acknowledge the support from Australian Podiatrists and Podiatric Surgeons for their continued contribution to the PAIGE study and assisting in its …	A.G. Couch; Peninsula Health, Frankston Integrated Health, Frankston, Allied Health2 Hastings Road, 3199, Australia; email: Acouch@phcn.vic.gov.au		BioMed Central Ltd	17571146			37715274	English	J. Foot Ankle Res.	Article	Final	All Open Access; Gold Open Access; Green Open Access	Scopus	2-s2.0-85171350311
Cranage S.; Banwell H.; Williams C.M.	Cranage, Simone (57190420297); Banwell, Helen (14019072700); Williams, Cylie M. (36195300700)	57190420297; 14019072700; 36195300700	Gait and lower limb observation of paediatrics (GALLOP): Development of a consensus based paediatric podiatry and physiotherapy standardised recording proforma	2016	Journal of Foot and Ankle Research	9	1	8				14	10.1186/s13047-016-0139-4	https://www.scopus.com/inward/record.uri?eid=2-s2.0-84979856825&doi=10.1186%2fs13047-016-0139-4&partnerID=40&md5=df97cc2846a7968add00c3fe511e32bf	Peninsula Health-Community Health, PO Box 52, Frankston, 3199, VIC, Australia; School of Health Sciences, University of South Australia, PO Box 2471, Adelaide, 5001, SA, Australia; School of Physiotherapy, Monash University, PO Box 527, Frankston, 3199, VIC, Australia	Cranage S., Peninsula Health-Community Health, PO Box 52, Frankston, 3199, VIC, Australia; Banwell H., School of Health Sciences, University of South Australia, PO Box 2471, Adelaide, 5001, SA, Australia; Williams C.M., Peninsula Health-Community Health, PO Box 52, Frankston, 3199, VIC, Australia, School of Health Sciences, University of South Australia, PO Box 2471, Adelaide, 5001, SA, Australia…	Background: Paediatric gait and lower limb assessments are frequently undertaken in podiatry and physiotherapy clinical practice and this is a growing area of expertise within Australia. No concise paediatric standardised recording proforma exists to assist clinicians in clinical practice. The aim of this study was to develop a gait and lower limb standardised recording proforma guided by the lit…	Assessment; Delphi; Lower limb; Paediatric; Physiotherapy; Podiatry	Australia; Delphi Technique; Female; Gait; Humans; Lower Extremity; Male; Medical History Taking; Pediatrics; Physical Examination; Physical Therapy Specialty; Podiatry; Reproducibility of Results; adult; ankle; body posture; child; consensus development; foot; gait; hip; human; human experiment; occupation; pediatrics; physiotherapist; physiotherapy; podiatrist; podiatry; range of motion; reliab…			S. Cranage; Peninsula Health-Community Health, Frankston, PO Box 52, 3199, Australia; email: scranage@phcn.vic.gov.au		BioMed Central Ltd.	17571146			26949416	English	J. Foot Ankle Res.	Article	Final	All Open Access; Gold Open Access; Green Open Access	Scopus	2-s2.0-84979856825
Dando C.; Lane G.; Bowen C.; Henshaw F.	Dando, Charlotte (57200134572); Lane, Georgia (57429639700); Bowen, Catherine (7103158561); Henshaw, Frances (56396893300)	57200134572; 57429639700; 7103158561; 56396893300	The evaluation of podiatrists, with knowledge and training in diagnostic musculoskeletal ultrasound, to describe sonographic images of diabetic foot wounds in the United Kingdom and Australia	2022	Journal of Foot and Ankle Research	15	1	5				0	10.1186/s13047-022-00511-0	https://www.scopus.com/inward/record.uri?eid=2-s2.0-85123610657&doi=10.1186%2fs13047-022-00511-0&partnerID=40&md5=e783cb0e9396c0880e05df52a0bc92e7	School of Health Sciences, Faculty of Environmental and Life Sciences, University of Southampton, Southampton, United Kingdom; Podiatry Department, Solent NHS Trust, Southampton, United Kingdom; Centre for Sport, Exercise and Osteoarthritis Versus Arthritis, University of Southampton, Southampton, United Kingdom; School of Medicine, Western Sydney University, Penrith, Australia	Dando C., School of Health Sciences, Faculty of Environmental and Life Sciences, University of Southampton, Southampton, United Kingdom; Lane G., Podiatry Department, Solent NHS Trust, Southampton, United Kingdom; Bowen C., School of Health Sciences, Faculty of Environmental and Life Sciences, University of Southampton, Southampton, United Kingdom, Centre for Sport, Exercise and Osteoarthritis Ve…	Aims: Currently, wound management decisions are based largely on visual observations such as photographs, descriptors or measurements which can lack detail and do not always capture the sub-wound area. A previous case series suggests that there is benefit in using ultrasound imaging (USI) to evaluate diabetic foot ulcers (DFU) at point-of-care, however no guidance exists to inform its use. This s…	Diabetes mellitus; Diabetic foot ulcer; Podiatrist; Sonography; Ultrasound	Diabetes Mellitus; Diabetic Foot; Humans; Point-of-Care Systems; Reproducibility of Results; Ultrasonography; United Kingdom; diabetes mellitus; diabetic foot; diagnostic imaging; echography; human; point of care system; reproducibility; United Kingdom			F. Henshaw; School of Medicine, Western Sydney University, Penrith, Australia; email: F.Henshaw@westernsydney.edu.au		BioMed Central Ltd	17571146			35078511	English	J. Foot Ankle Res.	Article	Final	All Open Access; Gold Open Access; Green Open Access	Scopus	2-s2.0-85123610657
Donnan L.; Horn A.; Baker E.	Donnan, Luke (57204553781); Horn, Anna (57793144700); Baker, Emma (57794261100)	57204553781; 57793144700; 57794261100	A cross-sectional analysis of podiatrist-initiated review processes after issuing prescribed foot orthoses	2022	PLoS ONE	17	10-Oct	e0276716				0	10.1371/journal.pone.0276716	https://www.scopus.com/inward/record.uri?eid=2-s2.0-85140942223&doi=10.1371%2fjournal.pone.0276716&partnerID=40&md5=3dc011204ce98dd473361882cc8d40fc	School of Allied Health, Exercise and Sports Sciences, Faculty of Science and Health, Charles Sturt University, Albury, NSW, Australia	Donnan L., School of Allied Health, Exercise and Sports Sciences, Faculty of Science and Health, Charles Sturt University, Albury, NSW, Australia; Horn A., School of Allied Health, Exercise and Sports Sciences, Faculty of Science and Health, Charles Sturt University, Albury, NSW, Australia; Baker E., School of Allied Health, Exercise and Sports Sciences, Faculty of Science and Health, Charles Stu…	Background Foot orthoses are widely used in clinical practice to treat foot, lower limb and back pathology. As published information guiding the clinical use of foot orthoses is scarce, the aim of this study is to profile the review processes used by practicing podiatrists after issuing an orthotic device. Methods A cross-sectional observational study design formed the basis for a self-administer…		Cross-Sectional Studies; Foot; Foot Orthoses; Humans; Orthotic Devices; Podiatry; Surveys and Questionnaires; ethylene vinyl acetate copolymer; polypropylene; adult; Article; clinical practice; consultation; cross-sectional study; decision making; education; health care personnel; health survey; human; lower limb; observational study; podiatrist; prescription; prospective study; questionnaire; so…	Charles Sturt University, CSU	We acknowledge financial support provided by Charles Sturt University. The funders had no role in study design, data collection and analysis, decision to publish, or preparation of the manuscript. The authors would like to acknowledge Gail Fuller from the Spatial Data Analysis Network (SPAN) at Charles Sturt University for her assistance in preparing and administering the online questionnaire.	L. Donnan; School of Allied Health, Exercise and Sports Sciences, Faculty of Science and Health, Charles Sturt University, Albury, Australia; email: ldonnan@csu.edu.au		Public Library of Science	19326203		POLNC	36315556	English	PLoS ONE	Article	Final	All Open Access; Gold Open Access; Green Open Access	Scopus	2-s2.0-85140942223
Edwards L.M.; Causby R.S.; Stewart H.; Stanton T.R.	Edwards, Louisa M. (57203003857); Causby, Ryan S. (37002531600); Stewart, Halton (55565717600); Stanton, Tasha R. (23490491500)	57203003857; 37002531600; 55565717600; 23490491500	Differential influence of habitual third-person vision of a body part on mental rotation of images of hands and feet	2019	Experimental Brain Research							6	10.1007/s00221-019-05512-3	https://www.scopus.com/inward/record.uri?eid=2-s2.0-85063051401&doi=10.1007%2fs00221-019-05512-3&partnerID=40&md5=52701f9b43b9e7f459559c76795b70a7	School of Health Sciences, University of South Australia, G.P.O. Box 2471, Adelaide, 5001, SA, Australia; Neuro Orthopaedic Institute (NOI), 19 North Street, Adelaide, 5000, SA, Australia; Neuroscience Research Australia, Barker Street, Randwick, 2031, NSW, Australia	Edwards L.M., School of Health Sciences, University of South Australia, G.P.O. Box 2471, Adelaide, 5001, SA, Australia; Causby R.S., School of Health Sciences, University of South Australia, G.P.O. Box 2471, Adelaide, 5001, SA, Australia; Stewart H., Neuro Orthopaedic Institute (NOI), 19 North Street, Adelaide, 5000, SA, Australia; Stanton T.R., School of Health Sciences, University of South Aust…	Left/right judgement (LRJ) tasks involve determining the laterality of presented hand or feet images. Allocentric images (third-person perspective; 3PP) take longer to identify than egocentric images (first-person perspective; 1PP), supporting that implicit motor imagery (IMI)—mentally manoeuvring one’s body to match the shown posture—is used. While numerous cognitive processes are involved durin…	Allocentric; Egocentric; Frame of reference; Implicit motor imagery; Left/right judgement task; Visual object-based recognition	Adult; Female; Foot; Hand; Humans; Imagination; Male; Middle Aged; Pattern Recognition, Visual; Physical Therapists; Podiatry; Rotation; Space Perception; adult; article; body position; decision making; female; foot; human; human experiment; imagery; male; podiatrist; reaction time; rotation; vision; depth perception; hand; imagination; middle aged; pattern recognition; physiology; physiotherapis…			T.R. Stanton; Neuroscience Research Australia, Randwick, Barker Street, 2031, Australia; email: tasha.stanton@unisa.edu.au		Springer Verlag	144819		EXBRA	30874859	English	Exp. Brain Res.	Article	Article in press		Scopus	2-s2.0-85063051401
Frescos N.; Copnell B.	Frescos, Nicoletta (23034158100); Copnell, Bev (6603356377)	23034158100; 6603356377	Podiatrists' views of assessment and management of pain in diabetes-related foot ulcers: A focus group study	2020	Journal of Foot and Ankle Research	13	1	29				4	10.1186/s13047-020-00399-8	https://www.scopus.com/inward/record.uri?eid=2-s2.0-85085983407&doi=10.1186%2fs13047-020-00399-8&partnerID=40&md5=65ea410d84a05a77ceeae97115118063	Department of Podiatry, School of Allied Health, Human Services and Sport, La Trobe University, Melbourne, 3086, Australia; Northern Clinical School, School of Nursing and Midwifery, Northern Centre for Health Education and Research, College of Science, Health and Engineering, La Trobe University, Melbourne, 3086, Australia	Frescos N., Department of Podiatry, School of Allied Health, Human Services and Sport, La Trobe University, Melbourne, 3086, Australia; Copnell B., Northern Clinical School, School of Nursing and Midwifery, Northern Centre for Health Education and Research, College of Science, Health and Engineering, La Trobe University, Melbourne, 3086, Australia	Background: Contrary to the belief that patients with diabetes-related foot ulcers (DRFU) do not experience wound related pain due to the presence of peripheral neuropathy there is increasing evidence that pain can be present. Subsequently, wound-related pain is often underestimated and undertreated. The aim of this study is to describe what influences pain assessment of DRFU. Methods: A qualitat…	Diabetes-related foot ulcers; Pain assessment; Pain management; Wound pain	Adult; Diabetic Foot; Female; Focus Groups; Health Knowledge, Attitudes, Practice; Humans; Male; Pain Management; Pain Measurement; Physicians; Podiatry; Qualitative Research; adult; analgesia; attitude to health; diabetic foot; female; human; information processing; male; pain measurement; physician; podiatry; procedures; psychology; qualitative research					BioMed Central Ltd.	17571146			32493455	English	J. Foot Ankle Res.	Article	Final	All Open Access; Gold Open Access; Green Open Access	Scopus	2-s2.0-85085983407
Grace S.	Grace, Sandra (15829540900)	15829540900	Interprofessional competencies in the curriculum: Interpretations of educators from five health professions	2015	Journal of Interprofessional Care	29	5		499	500	1	2	10.3109/13561820.2014.994200	https://www.scopus.com/inward/record.uri?eid=2-s2.0-84943587547&doi=10.3109%2f13561820.2014.994200&partnerID=40&md5=42e4074f8cb6e109e0cf767296ddbfdb	Department of Health and Human Sciences, Southern Cross University, PO Box 157, Lismore, 2480, Australia	Grace S., Department of Health and Human Sciences, Southern Cross University, PO Box 157, Lismore, 2480, Australia	Interprofessional (IP) practice embraces a range of collaborations among health professionals that includes referral networks, case management, and simultaneous co-management models of healthcare. How IP competencies are interpreted and enacted in the curriculum falls to health educators. The aim of this research was to examine health educators interpretations of IP competencies in five health pr…	Interprofessional education; Interprofessional practice; Interviews	Cooperative Behavior; Curriculum; Health Occupations; Health Personnel; Humans; Interprofessional Relations; Professional Competence; cooperation; curriculum; education; health care personnel; human; medical profession; professional competence; public relations; standards			S. Grace; Department of Health and Human Sciences, Southern Cross University, Lismore, PO Box 157, 2480, Australia; email: sandra.grace@scu.edu.au		Taylor and Francis Ltd.	13561820		JINCF	25533851	English	J. Interprof. Care	Article	Final		Scopus	2-s2.0-84943587547
Graham K.; Banwell H.A.; Causby R.S.; Kumar S.; Tian E.J.; Nissen L.	Graham, Kristin (57189964954); Banwell, Helen A. (14019072700); Causby, Ryan S. (37002531600); Kumar, Saravana (55676586200); Tian, Esther Jie (57214806519); Nissen, Lisa (6603935785)	57189964954; 14019072700; 37002531600; 55676586200; 57214806519; 6603935785	Barriers to and facilitators of endorsement for scheduled medicines in podiatry: a qualitative descriptive study	2021	Journal of Foot and Ankle Research	14	1	16				4	10.1186/s13047-021-00457-9	https://www.scopus.com/inward/record.uri?eid=2-s2.0-85102341502&doi=10.1186%2fs13047-021-00457-9&partnerID=40&md5=4605ed5d0d11944794d8264eaca1d3c3	Allied Health & Human Performance, The University of South Australia, North Terrace, Adelaide, 5000, SA, Australia; Faculty of Health, School, Clinical Sciences, Queensland University of Technology, Brisbane, Australia	Graham K., Allied Health & Human Performance, The University of South Australia, North Terrace, Adelaide, 5000, SA, Australia; Banwell H.A., Allied Health & Human Performance, The University of South Australia, North Terrace, Adelaide, 5000, SA, Australia; Causby R.S., Allied Health & Human Performance, The University of South Australia, North Terrace, Adelaide, 5000, SA, Australia; Kumar S., All…	Background: Australian podiatrists and podiatric surgeons who have successfully completed the requirements for endorsement for scheduled medicines, as directed by the Podiatry Board of Australia, are eligible to prescribe a limited amount of schedule 2, 3, 4 or 8 medications. Registration to become endorsed for scheduled medicines has been available to podiatrists for over 10 years, yet the uptak…	Barriers; Endorsement for scheduled medicines; Facilitators; Non-medical prescriber; Podiatrists; Podiatry; Qualitative; Scope of practice	Adult; Australia; Clinical Competence; Credentialing; Drug Prescriptions; Female; Humans; Male; Physicians; Podiatry; Qualitative Research; adult; article; career; economic incentive; human; mentor; podiatrist; podiatry; scope of practice; semi structured interview; social network; surgeon; thematic analysis; workplace; accreditation; Australia; clinical competence; education; female; male; physi…	Australian Podiatry and Education Research Foundation	This work is supported by an Australian Podiatry and Education Research Foundation research grant.	K. Graham; Allied Health & Human Performance, The University of South Australia, Adelaide, North Terrace, 5000, Australia; email: kristin.graham@unisa.edu.au		BioMed Central Ltd	17571146			33691758	English	J. Foot Ankle Res.	Article	Final	All Open Access; Gold Open Access; Green Open Access	Scopus	2-s2.0-85102341502
Graham K.; Matricciani L.; Banwell H.; Kumar S.; Causby R.; Martin S.; Nissen L.	Graham, Kristin (57189964954); Matricciani, Lisa (36662436900); Banwell, Helen (14019072700); Kumar, Saravana (55676586200); Causby, Ryan (37002531600); Martin, Saraid (57445341800); Nissen, Lisa (6603935785)	57189964954; 36662436900; 14019072700; 55676586200; 37002531600; 57445341800; 6603935785	Australian podiatrists scheduled medicine prescribing practices and barriers and facilitators to endorsement: a cross-sectional survey	2022	Journal of Foot and Ankle Research	15	1	11				1	10.1186/s13047-022-00515-w	https://www.scopus.com/inward/record.uri?eid=2-s2.0-85124266613&doi=10.1186%2fs13047-022-00515-w&partnerID=40&md5=ae63a3ca063e1ab7c58d807c1beadde1	Allied Health & Human Performance, The University of South Australia, North Terrace, Adelaide, 5000, SA, Australia; Clinical & Health Sciences, The University of South Australia, North Terrace, Adelaide, 5000, SA, Australia; Faculty of Health School of Clinical Sciences, Queensland University of Technology, Brisbane, 4000, QL, Australia	Graham K., Allied Health & Human Performance, The University of South Australia, North Terrace, Adelaide, 5000, SA, Australia; Matricciani L., Allied Health & Human Performance, The University of South Australia, North Terrace, Adelaide, 5000, SA, Australia, Clinical & Health Sciences, The University of South Australia, North Terrace, Adelaide, 5000, SA, Australia; Banwell H., Allied Health & Hum…	Background: Non-medical prescribing is one healthcare reform strategy that has the potential to create health system savings and offer equitable and timely access to scheduled medicines. Podiatrists are well positioned to create health system efficiencies through prescribing, however, only a small proportion of Australian podiatrists are endorsed to prescribe scheduled medicines. Since scheduled …	Endorsement for scheduled medicine; Podiatry; Prescribing	Adult; Allied Health Personnel; Australia; Cross-Sectional Studies; Female; Humans; Middle Aged; Prescriptions; Surveys and Questionnaires; adult; Australia; cross-sectional study; female; human; middle aged; paramedical personnel; prescription; questionnaire	Australian Podiatry and Education Research Foundation	This work is supported by an Australian Podiatry and Education Research Foundation research grant.	K. Graham; Allied Health & Human Performance, The University of South Australia, Adelaide, North Terrace, 5000, Australia; email: kristin.graham@unisa.edu.au		BioMed Central Ltd	17571146			35135610	English	J. Foot Ankle Res.	Article	Final	All Open Access; Gold Open Access; Green Open Access	Scopus	2-s2.0-85124266613
Graham K.; Siatis C.M.; Gunn K.M.; Ong E.; Loughry C.; McMillan N.; Fitridge R.	Graham, Kristin (57189964954); Siatis, Christie Marie (58528280100); Gunn, Kate M. (55547766600); Ong, Emilee (57736705100); Loughry, Cathy (57196011071); McMillan, Neil (23994144300); Fitridge, Robert (6701544527)	57189964954; 58528280100; 55547766600; 57736705100; 57196011071; 23994144300; 6701544527	The experiences of health workers using telehealth services for diabetes-related foot complications: a qualitative exploration	2023	Journal of Foot and Ankle Research	16	1	47				0	10.1186/s13047-023-00645-9	https://www.scopus.com/inward/record.uri?eid=2-s2.0-85167371189&doi=10.1186%2fs13047-023-00645-9&partnerID=40&md5=ef21e9347032bdc3cc0bc2936db464c9	Allied Health and Human Performance, The University of South Australia, North Terrace, Adelaide, 5000, SA, Australia; Department of Podiatry, Central Adelaide Local Health Network, Adelaide, SA, Australia; Basil Hetzel Institute for Translational Health Research, Central Adelaide Local Health Network, Woodville South, SA, Australia; Adelaide Medical School, The University of Adelaide, Adelaide, 5…	Graham K., Allied Health and Human Performance, The University of South Australia, North Terrace, Adelaide, 5000, SA, Australia; Siatis C.M., Allied Health and Human Performance, The University of South Australia, North Terrace, Adelaide, 5000, SA, Australia; Gunn K.M., Allied Health and Human Performance, The University of South Australia, North Terrace, Adelaide, 5000, SA, Australia; Ong E., Al…	Background: Diabetes-related foot disease (DFD) accounts for up to 75% of lower-extremity amputations globally. Rural and remote communities are disproportionately affected by DFD. Telehealth has been advocated as a strategy to improve equity of access to health care in rural and remote communities. Current literature suggests that successful implementation of telehealth requires access to adequa…	Diabetes-related foot disease; Indigenous; Real-time video-based telehealth; Remote; Rural	Australia; Diabetes Mellitus; Health Services, Indigenous; Humans; Native Hawaiian or Other Pacific Islander; Rural Health Services; Telemedicine; Australia; diabetes mellitus; human; indigenous health care; Oceanic ancestry group; rural health care; telemedicine	Aboriginal and Torres Strait Islander Diabetes-Related Foot Complications Expert Advisory Committee; Australian Department of Health; Hospital Research Foundation, THRF, (C-PJ-07–2018); South Australian Health and Medical Research Institute, SAHMRI; University of South Australia, UniSA	Funding text 1: The authors disclosed receipt of the following financial support for the research, authorship, and/or publication of this article: This work was supported by: the Australian Department of Health through the Aboriginal and Torres Strait Islander Diabetes-related Foot Complications Program at the South Australian Health and Medical Research Institute; The Hospital Research Foundatio…	K. Graham; Allied Health and Human Performance, The University of South Australia, North Terrace, Adelaide, 5000, Australia; email: kristin.graham@unisa.edu.au		BioMed Central Ltd	17571146			37553572	English	J. Foot Ankle Res.	Article	Final	All Open Access; Gold Open Access; Green Open Access	Scopus	2-s2.0-85167371189
Grimmer-Somers K.; Dolesj W.; Atkinson J.	Grimmer-Somers, Karen (7005197094); Dolesj, Wendy (36010560100); Atkinson, Joanne (17134371500)	7005197094; 36010560100; 17134371500	Enhanced primary care pilot program benefits type II diabetes patients	2010	Australian Health Review	34	1		18	24	6	7	10.1071/AH09619	https://www.scopus.com/inward/record.uri?eid=2-s2.0-77951899664&doi=10.1071%2fAH09619&partnerID=40&md5=ab5fc80f223731b4ee1df31a4180d4c6	Division of Health Sciences, University of South Australia, Adelaide, SA 5000, GPO Box 2471, Australia; Central Northern Adelaide Health Service, Northfield, SA 5085, 207-255 Hampstead Rd, Australia	Grimmer-Somers K., Division of Health Sciences, University of South Australia, Adelaide, SA 5000, GPO Box 2471, Australia; Dolesj W., Central Northern Adelaide Health Service, Northfield, SA 5085, 207-255 Hampstead Rd, Australia; Atkinson J., Central Northern Adelaide Health Service, Northfield, SA 5085, 207-255 Hampstead Rd, Australia	Background. The Australian Government Medicare Enhanced Primary Care (EPC) initiative for chronic disease management (CDM) supports integrated allied health (AH) and general medical practitioner (GP) care. There are limited examples of how to operationalise this initiative in private practice, and minimal evidence of expected service utilisation or acceptability to patients. This paper reports on…		Aged; Aged, 80 and over; Australia; Diabetes Mellitus, Type 2; Female; Humans; Interviews as Topic; Male; Pilot Projects; Primary Health Care; Program Development; Quality Assurance, Health Care; aged; article; Australia; female; health care quality; human; interview; male; methodology; non insulin dependent diabetes mellitus; pilot study; primary health care; program development; standard			K. Grimmer-Somers; Division of Health Sciences, University of South Australia, Adelaide, SA 5000, GPO Box 2471, Australia; email: karen.grimmer-somers@unisa.edu.au		CSIRO	1565788		AHREE	20334751	English	Aust. Health Rev.	Article	Final		Scopus	2-s2.0-77951899664
Grollo A.; Morphet A.; Shields N.	Grollo, Aspasia (16645743000); Morphet, Ashley (57194104087); Shields, Nora (8866423300)	16645743000; 57194104087; 8866423300	Simulation improves podiatry student skills and confidence in conservative sharp debridement on feet: A pilot randomized controlled trial	2018	Journal of the American Podiatric Medical Association	108	6		466	471	5	2	10.7547/16-121	https://www.scopus.com/inward/record.uri?eid=2-s2.0-85061353884&doi=10.7547%2f16-121&partnerID=40&md5=39dbde349038a1a40f006c4e2929b2f4	Northern Health, Epping, VIC, Australia; La Trobe University, Epping, VIC, Australia	Grollo A., Northern Health, Epping, VIC, Australia; Morphet A., Northern Health, Epping, VIC, Australia; Shields N., La Trobe University, Epping, VIC, Australia	BACKGROUND: An essential skill for podiatrists is conservative sharp debridement of foot callus. Poor technique can result in lacerations, infections and possible amputation. This pilot trial explored whether adding simulation training to a traditional podiatry clinical placement improved podiatry student skills and confidence in conservative sharp debridement, compared with traditional clinical …		Callosities; Clinical Competence; Confidence Intervals; Debridement; Female; Foot Diseases; Humans; Logistic Models; Male; Pilot Projects; Podiatry; Simulation Training; Students, Medical; Young Adult; adult; analysis of covariance; article; clinical article; compression therapy; controlled study; female; foot care; human; human experiment; male; podiatry; questionnaire; randomized controlled tri…			A. Grollo; Northern Health, Bundoora, 185 Cooper St, 3076, Australia; email: aspa.grollo@nh.org.au		American Podiatric Medical Association	87507315			30742513	English	J. Am. Podiatr. Med. Assoc.	Article	Final		Scopus	2-s2.0-85061353884
Hendry G.J.	Hendry, Gordon James (26029045900)	26029045900	Barriers to undergraduate peer-physical examination of the lower limb in the health sciences and strategies to improve inclusion: A review	2013	Advances in Health Sciences Education	18	4		807	815	8	13	10.1007/s10459-012-9418-4	https://www.scopus.com/inward/record.uri?eid=2-s2.0-84883787256&doi=10.1007%2fs10459-012-9418-4&partnerID=40&md5=2a6c19d5239f27b41faddaa2e0972f59	School of Science and Health, University of Western Sydney, Sydney, NSW 2751, Locked Bag 1797 Penrith, Australia	Hendry G.J., School of Science and Health, University of Western Sydney, Sydney, NSW 2751, Locked Bag 1797 Penrith, Australia	Peer-physical examination is a widely adopted and an integral component of the undergraduate curriculum for many health science programs. Unwillingness or perceived inability to participate in peer-physical examination classes may have a negative impact upon students' abilities to competently conduct physical examinations of patients in future as registered health professionals. A literature revi…	Clinical examination; Health science students; Lower extremity; Nursing; Occupational therapy; Peer-physical examination; Physiotherapy; Podiatry	Attitude; Cultural Characteristics; Humans; Lower Extremity; Peer Group; Physical Examination; Religion; Students, Health Occupations; attitude; cultural factor; human; leg; medical personnel; peer group; physical examination; psychological aspect; religion; review	University of Western Sydney	Acknowledgments I would like to acknowledge the support of all staff at the University of Western Sydney’s Foundations of University Teaching and Learning Program.	G. J. Hendry; School of Science and Health, University of Western Sydney, Sydney, NSW 2751, Locked Bag 1797 Penrith, Australia; email: gordon.hendry@uws.edu.au			13824996			23073624	English	Adv. Health Sci. Educ.	Review	Final		Scopus	2-s2.0-84883787256
Hurn S.E.; Vicenzino B.T.; Smith M.D.	Hurn, Sheree E. (56222545700); Vicenzino, Bill T. (8503849400); Smith, Michelle D. (8886336200)	56222545700; 8503849400; 8886336200	Non-surgical treatment of hallux valgus: A current practice survey of Australian podiatrists	2016	Journal of Foot and Ankle Research	9	1	16				25	10.1186/s13047-016-0146-5	https://www.scopus.com/inward/record.uri?eid=2-s2.0-85007341859&doi=10.1186%2fs13047-016-0146-5&partnerID=40&md5=718cf9b39c5548f7531f4e44dfe497da	Queensland University of Technology, School of Clinical Sciences, Kelvin Grove, 4059, QLD, Australia; Queensland University of Technology, Institute of Health and Biomedical Innovation, Kelvin Grove, 4059, QLD, Australia; Division of Physiotherapy, University of Queensland, School of Health and Rehabilitation Sciences, St Lucia, 4072, QLD, Australia	Hurn S.E., Queensland University of Technology, School of Clinical Sciences, Kelvin Grove, 4059, QLD, Australia, Queensland University of Technology, Institute of Health and Biomedical Innovation, Kelvin Grove, 4059, QLD, Australia; Vicenzino B.T., Division of Physiotherapy, University of Queensland, School of Health and Rehabilitation Sciences, St Lucia, 4072, QLD, Australia; Smith M.D., Divisio…	Background: Patients with hallux valgus (HV) frequently present to podiatrists for non-surgical management, with a wide range of concerns including pain, footwear difficulty and quality of life impacts. There is little research evidence guiding podiatrists' clinical decisions surrounding non-surgical management of HV. Thus practitioners rely largely upon clinical experience and expert opinion. Th…		Adolescent; Adult; Age Factors; Aged; Australia; Clinical Decision-Making; Cross-Sectional Studies; Female; Foot Orthoses; Hallux Valgus; Health Care Surveys; Humans; Male; Middle Aged; Muscle Strength; Physical Examination; Podiatry; Practice Guidelines as Topic; Professional Practice; Quality of Life; Shoes; Young Adult; adolescent; adult; age; aged; Australia; clinical decision making; complic…	School of Health and Rehabilitation Sciences; University of Queensland, UQ	This study was conceived and focus group conducted during SH’s doctoral candidature at The University of Queensland, School of Health and Rehabilitation Sciences, and at that time SH was supported by an Australian Postgraduate Award PhD scholarship. An Early Career Researcher grant provided to SH by Queensland University of Technology assisted with survey design and distribution and data analysis.	S.E. Hurn; Queensland University of Technology, School of Clinical Sciences, Kelvin Grove, 4059, Australia; email: sheree.hurn@qut.edu.au		BioMed Central Ltd.	17571146			27148407	English	J. Foot Ankle Res.	Article	Final	All Open Access; Gold Open Access; Green Open Access	Scopus	2-s2.0-85007341859
Kaczmarek T.; Van Netten J.J.; Lazzarini P.A.; Kavanagh D.	Kaczmarek, Tracey (57222028639); Van Netten, Jaap J. (23983869500); Lazzarini, Peter A. (41561537500); Kavanagh, David (56605573400)	57222028639; 23983869500; 41561537500; 56605573400	Effects of training podiatrists to use imagery-based motivational interviewing when treating people with diabetes-related foot disease: a mixed-methods pilot study	2021	Journal of Foot and Ankle Research	14	1	12				7	10.1186/s13047-021-00451-1	https://www.scopus.com/inward/record.uri?eid=2-s2.0-85101001319&doi=10.1186%2fs13047-021-00451-1&partnerID=40&md5=f35f4759d2ed6a5069e2354851637258	School of Clinical Sciences, Queensland University of Technology, The Prince Charles Hospital Rhode Road, Brisbane, 4032, QLD, Australia; Institute of Health & Biomedical Innovation, Queensland University of Technology, Brisbane, QLD, Australia; Department of Podiatry, Metro North Hospital & Health Service, Queensland Health, Brisbane, QLD, Australia; Amsterdam UMC, University of Amsterdam, Depar…	Kaczmarek T., School of Clinical Sciences, Queensland University of Technology, The Prince Charles Hospital Rhode Road, Brisbane, 4032, QLD, Australia, Institute of Health & Biomedical Innovation, Queensland University of Technology, Brisbane, QLD, Australia, Department of Podiatry, Metro North Hospital & Health Service, Queensland Health, Brisbane, QLD, Australia; Van Netten J.J., School of Clin…	Background: Self-care in diabetes related foot disease (DFD) is challenging and contributes to poor outcomes. Motivational Interviewing (MI) can engage people in self-care and modifying it by integrating imagery may further improve its outcomes. No previous studies have trained podiatrists in using MI to address DFD self-care. This was the first study on training podiatrists to conduct imagery-ba…	Communication; Diabetes, treatment; Diabetic foot; Imagery; Motivational interviewing; Podiatry; Training	Adult; Clinical Competence; Diabetic Foot; Female; Humans; Imagery, Psychotherapy; Male; Motivational Interviewing; Pilot Projects; Podiatry; Qualitative Research; Self Care; adult; clinical competence; diabetic foot; education; female; human; male; motivational interviewing; pilot study; podiatry; procedures; qualitative research; self care			T. Kaczmarek; School of Clinical Sciences, Queensland University of Technology, Brisbane, The Prince Charles Hospital Rhode Road, 4032, Australia; email: lyontracey241@gmail.com		BioMed Central Ltd	17571146			33568218	English	J. Foot Ankle Res.	Article	Final	All Open Access; Gold Open Access; Green Open Access	Scopus	2-s2.0-85101001319
Kaltner M.; Murtagh D.; Bennetts M.; Pighills A.; James J.; Scott A.	Kaltner, Melissa (37036002000); Murtagh, Doug (57205912295); Bennetts, Marguerite (57193264526); Pighills, Alison (6508115124); James, Julie (57214468763); Scott, Annette (55472488400)	37036002000; 57205912295; 57193264526; 6508115124; 57214468763; 55472488400	Randomised controlled trial of a transprofessional healthcare role intervention in an acute medical setting	2017	Journal of Interprofessional Care	31	2		190	198	8	7	10.1080/13561820.2016.1248237	https://www.scopus.com/inward/record.uri?eid=2-s2.0-85012225912&doi=10.1080%2f13561820.2016.1248237&partnerID=40&md5=a773617f58d5bec02040e34a2e4a8884	Darling Downs Hospital and Health Service, Queensland Health, Toowoomba, QLD, Australia; Family and Community Services New South Wales, Ashfield, NSW, Australia; Mackay Base Hospital, Queensland Health, Mackay, QLD, Australia; School of Occupational Therapy, College of Healthcare Sciences, James Cook University, Mackay, QLD, Australia	Kaltner M., Darling Downs Hospital and Health Service, Queensland Health, Toowoomba, QLD, Australia, Family and Community Services New South Wales, Ashfield, NSW, Australia; Murtagh D., Darling Downs Hospital and Health Service, Queensland Health, Toowoomba, QLD, Australia; Bennetts M., Darling Downs Hospital and Health Service, Queensland Health, Toowoomba, QLD, Australia; Pighills A., Mackay Ba…	As demand for health services increases, attention has turned to the development of alternate models of service delivery that maximise efficiency. These include skill sharing models, in which cross-professional skills are delivered by appropriately trained professionals. The usage of skill sharing models is increasing in some professions, but little evidence on efficacy currently exists. This art…	Evaluation research; health service delivery; health workforce; models of care; randomised controlled trial; transprofessional	Aged; Aged, 80 and over; Emergency Service, Hospital; Female; Humans; Interdisciplinary Communication; Length of Stay; Male; Middle Aged; Patient Safety; Professional Role; Queensland; Single-Blind Method; clinical article; clinical effectiveness; controlled clinical trial; controlled study; dietetics; evaluation research; follow up; hospital; human; model; occupational therapy; pathology; physio…			M. Kaltner; Family and Community Services New South Wales, Ashfield, Locked Bag 4028, 2131, Australia; email: melissa.kaltner@facs.nsw.gov.au		Taylor and Francis Ltd	13561820		JINCF	28181844	English	J. Interprof. Care	Article	Final		Scopus	2-s2.0-85012225912
Kent F.; Drysdale P.; Martin N.; Keating J.L.	Kent, Fiona (55811472900); Drysdale, Penni (56088631200); Martin, Nicola (56088315800); Keating, Jennifer L. (56581319700)	55811472900; 56088631200; 56088315800; 56581319700	The mixed-discipline aged-care student clinic: An authentic interprofessional learning initiative	2014	Journal of Allied Health	43	1		51	56	5	13		https://www.scopus.com/inward/record.uri?eid=2-s2.0-84897092717&partnerID=40&md5=c00e89a600dac063af7e05c56ae64474	HealthPEER, Monash University, Faculty of Medicine, Australia; Peninsula Health, Australia; Monash University, Melbourne, Australia	Kent F., HealthPEER, Monash University, Faculty of Medicine, Australia; Drysdale P., Peninsula Health, Australia; Martin N., Peninsula Health, Australia; Keating J.L., Monash University, Melbourne, Australia	This paper describes the development, methods and results of a novel interprofessional student-led aged care clinic. The clinic was established to facilitate the interprofessional education of students approaching graduation in dietetics, medicine, nursing, occupational therapy, pharmacy, physiotherapy, podiatry, social work, and speech pathology. Students worked together in a primary care clinic…		Aged; Health Services for the Aged; Humans; Inpatients; Interdisciplinary Studies; Interprofessional Relations; Models, Educational; Needs Assessment; Patient Care Team; Patient Discharge; Patient Selection; Patient-Centered Care; Program Evaluation; Qualitative Research; Referral and Consultation; Students, Health Occupations; Victoria; aged; article; Australia; educational model; elderly care; …			F. Kent; HealthPEER, Monash University, Faculty of Medicine, Australia; email: fiona.kent@monash.edu		Science and Medicine Inc.	907421			24598900	English	J. Allied Health	Article	Final		Scopus	2-s2.0-84897092717
Kent F.; Martin N.; L. Keating J.	Kent, Fiona (55811472900); Martin, Nicola (56088315800); L. Keating, Jennifer (56581319700)	55811472900; 56088315800; 56581319700	Interprofessional student-led clinics: An innovative approach to the support of older people in the community	2016	Journal of Interprofessional Care	30	1		123	128	5	26	10.3109/13561820.2015.1070133	https://www.scopus.com/inward/record.uri?eid=2-s2.0-84957608717&doi=10.3109%2f13561820.2015.1070133&partnerID=40&md5=e5e4374dea5ba49371e90da5e5f5f5ed	HealthPEER, Monash University, Wellington Road, Clayton, 3168, VIC, Australia; Physiotherapy, Peninsula Health, Frankston, VIC, Australia; General Practice, Peninsula Health, Frankston, VIC, Australia; School of Primary Health Care, Faculty of Medicine, Nursing and Health Sciences, Monash University, Frankston, VIC, Australia	Kent F., HealthPEER, Monash University, Wellington Road, Clayton, 3168, VIC, Australia, Physiotherapy, Peninsula Health, Frankston, VIC, Australia; Martin N., General Practice, Peninsula Health, Frankston, VIC, Australia; L. Keating J., School of Primary Health Care, Faculty of Medicine, Nursing and Health Sciences, Monash University, Frankston, VIC, Australia	A student-led clinic was established to provide both an opportunity for interprofessional student education and the delivery of patient care. Fourth- or final-year students from allied health, medicine, and nursing worked in mixed professional teams to review the health of community-dwelling older people recently discharged from acute hospitals. We designed a prospective evaluation to study servi…	Education; interprofessional outcomes; interprofessional research; patient-centred practice; team-based practice	Aged; Aged, 80 and over; Australia; Cooperative Behavior; Female; Health Services for the Aged; Humans; Interdisciplinary Studies; Interprofessional Relations; Male; Patient-Centered Care; Program Evaluation; Prospective Studies; Students, Health Occupations; consultation; doctor patient relation; general practitioner; health promotion; human; major clinical study; medicine; nursing; patient care…			F. Kent; HealthPEER, Monash University, Clayton, Wellington Road, 3168, Australia; email: fiona.kent@monash.edu		Taylor and Francis Ltd	13561820		JINCF	26833112	English	J. Interprof. Care	Article	Final		Scopus	2-s2.0-84957608717
Lawrence B.J.; Kerr D.; Pollard C.M.; Theophilus M.; Alexander E.; Haywood D.; O’Connor M.	Lawrence, Blake J. (56269926700); Kerr, Deborah (7402400595); Pollard, Christina M. (7006671993); Theophilus, Mary (58286307000); Alexander, Elise (57208842525); Haywood, Darren (57221521461); O’Connor, Moira (13610827900)	56269926700; 7402400595; 7006671993; 58286307000; 57208842525; 57221521461; 13610827900	Weight bias among health care professionals: A systematic review and meta-analysis	2021	Obesity	29	11		1802	1812	10	49	10.1002/oby.23266	https://www.scopus.com/inward/record.uri?eid=2-s2.0-85114317865&doi=10.1002%2foby.23266&partnerID=40&md5=eaabb707c0f3125b8ab91232c39c5b8b	School of Population Health, Curtin University, Perth, WA, Australia; Western Australia Cancer Prevention Research Unit, Curtin University, Perth, WA, Australia; St John of God Hospital, Perth, WA, Australia	Lawrence B.J., School of Population Health, Curtin University, Perth, WA, Australia, Western Australia Cancer Prevention Research Unit, Curtin University, Perth, WA, Australia; Kerr D., School of Population Health, Curtin University, Perth, WA, Australia; Pollard C.M., School of Population Health, Curtin University, Perth, WA, Australia; Theophilus M., St John of God Hospital, Perth, WA, Australi…	Objective: Weight-biased attitudes and views held by health care professionals can have a negative impact on the patient-provider relationship and the provision of care, but studies have found mixed results about the extent and nature of bias, which warrants a review of the evidence. Methods: A systematic review and random-effects meta-analysis were conducted by including studies up to January 12…		Bias; Health Personnel; Humans; Obesity; Physicians; Weight Prejudice; attitude to health; clinical outcome; dietitian; health care personnel; human; nurse; obesity; occupational therapist; outcome assessment; physician; physiotherapist; podiatrist; psychologist; Review; systematic review; weight bias; health care personnel; meta analysis; obesity; physician; statistical bias			B.J. Lawrence; School of Population Health, Curtin University, Perth, Australia; email: blake.lawrence@curtin.edu.au		John Wiley and Sons Inc	19307381			34490738	English	Obesity	Review	Final		Scopus	2-s2.0-85114317865
Lewis L.K.; Wong S.C.; Wiles L.K.M.; McEvoy M.P.	Lewis, Lucy K. (23469762200); Wong, Sze C. (57072224800); Wiles, Louise K. M. (35088959000); McEvoy, Maureen P. (8698918300)	23469762200; 57072224800; 35088959000; 8698918300	Diminishing effect sizes with repeated exposure to evidence-based practice training in entry-level health professional students: A longitudinal study	2016	Physiotherapy Canada	68	1		73	80	7	11	10.3138/ptc.2015-10E	https://www.scopus.com/inward/record.uri?eid=2-s2.0-84955296810&doi=10.3138%2fptc.2015-10E&partnerID=40&md5=75ccea959f68b1a641d2d0f1dd60547e	Alliance for Research in Exercise, Nutrition and Activity, University of South Australia, Adelaide, SA, Australia; International Centre of Allied Health Evidence, School of Health Sciences, Sansom Institute for Health Research, University of South Australia, Adelaide, SA, Australia; School of Health Sciences, Nursing and Health Sciences, Flinders University, Adelaide, SA, Australia	Lewis L.K., Alliance for Research in Exercise, Nutrition and Activity, University of South Australia, Adelaide, SA, Australia, School of Health Sciences, Nursing and Health Sciences, Flinders University, Adelaide, SA, Australia; Wong S.C., Alliance for Research in Exercise, Nutrition and Activity, University of South Australia, Adelaide, SA, Australia; Wiles L.K.M., Alliance for Research in Exerc…	Purpose: To investigate the magnitude of change in outcomes after repeated exposure to evidence-based practice (EBP) training in entry-level health professional students. Method: Using an observational cross-sectional analytic design, the study tracked 78 students in physiotherapy, podiatry, health science, medical radiations, and human movement before and after two sequential EBP courses. The fi…	Education; Evidence-based practice; Students	effect size; evidence based practice center; exposure; health practitioner; health science; human; longitudinal study; major clinical study; nomenclature; physiotherapy; podiatry; radiation; skill; student			L.K. Lewis; Flinders University, Adelaide, GPO Box 2100, 5001, Australia; email: lucy.lewis@flinders.edu.au		University of Toronto Press Inc.	3000508		PTHCA		English	Physiother. Can.	Article	Final	All Open Access; Green Open Access	Scopus	2-s2.0-84955296810
Macdonald E.M.; Perrin B.M.; Kingsley M.I.C.	Macdonald, Emma M. (57200614167); Perrin, Byron M. (36172624100); Kingsley, Michael I. C. (8545617800)	57200614167; 36172624100; 8545617800	Factors influencing Australian podiatrists' behavioural intentions to adopt a smart insole into clinical practice: A mixed methods study	2020	Journal of Foot and Ankle Research	13	1	28				8	10.1186/s13047-020-00396-x	https://www.scopus.com/inward/record.uri?eid=2-s2.0-85085909631&doi=10.1186%2fs13047-020-00396-x&partnerID=40&md5=b133208fc823a7592dfa7c00e3404d6b	Holsworth Research Initiative, La Trobe Rural Health School, La Trobe University, Bendigo, Australia; Diabetes Centre, Goulburn Valley Health, Shepparton, Australia; Department of Exercise Sciences, University of Auckland, Auckland, New Zealand	Macdonald E.M., Holsworth Research Initiative, La Trobe Rural Health School, La Trobe University, Bendigo, Australia, Diabetes Centre, Goulburn Valley Health, Shepparton, Australia; Perrin B.M., Holsworth Research Initiative, La Trobe Rural Health School, La Trobe University, Bendigo, Australia; Kingsley M.I.C., Holsworth Research Initiative, La Trobe Rural Health School, La Trobe University, Ben…	Background: Diabetes is the leading cause of lower limb amputation in Australia, costing the Australian health care system an estimated A$1.6 billion annually. Podiatrists are the primary foot health care provider in Australia. Research suggests that health professional attitudes can impact patient utilisation of e-health technologies, such as wearable foot monitoring devices aimed at preventing …	Diabetes mellitus; Foot ulceration; Peripheral neuropathy; Podiatrist; Smart insole; Wearable technology	Adult; Australia; Diabetic Foot; Female; Focus Groups; Foot Orthoses; Humans; Intention; Male; Middle Aged; Physicians; Podiatry; Practice Patterns, Physicians'; Regression Analysis; Research Design; Surveys and Questionnaires; adult; Australia; behavior; clinical practice; diabetic foot; female; foot orthosis; human; information processing; male; methodology; middle aged; physician; podiatry; ps…			M.I.C. Kingsley; Holsworth Research Initiative, La Trobe Rural Health School, La Trobe University, Bendigo, Australia; email: M.Kingsley@latrobe.edu.au		BioMed Central Ltd	17571146			32487234	English	J. Foot Ankle Res.	Article	Final	All Open Access; Gold Open Access; Green Open Access	Scopus	2-s2.0-85085909631
Mandy A.; Tinley P.	Mandy, Anne (6602286523); Tinley, Paul (6602691169)	6602286523; 6602691169	Burnout and occupational stress: Comparison between United Kingdom and Australian podiatrists	2004	Journal of the American Podiatric Medical Association	94	3		282	291	9	20	10.7547/0940282	https://www.scopus.com/inward/record.uri?eid=2-s2.0-2642582262&doi=10.7547%2f0940282&partnerID=40&md5=75d75a935682afc3150cd65d5e154aab	Clinical Research Centre, University of Brighton, School of Healthcare Professions, Eastbourne, United Kingdom; Department of Podiatry, Curtin University of Technology, Perth, WA, Australia; Department of Podiatry, Charles Sturt University, School of Community Health, Albury, NSW, Australia; Clinical Research Centre, University of Brighton, School of Healthcare Professions, Eastbourne, Sussex BN2…	Mandy A., Clinical Research Centre, University of Brighton, School of Healthcare Professions, Eastbourne, United Kingdom, Clinical Research Centre, University of Brighton, School of Healthcare Professions, Eastbourne, Sussex BN20 7UR, 49 Darley Rd, United Kingdom; Tinley P., Department of Podiatry, Curtin University of Technology, Perth, WA, Australia, Department of Podiatry, Charles Sturt Univer…	Professional and occupational burnout is a recognized syndrome among health-care professionals, although the point at which burnout begins is unclear. There is a dearth of research investigating burnout and occupational stress in relation to podiatric medicine, although two recent studies have reported high levels of burnout expressed by podiatric medical practitioners. This study was undertaken …		article; Australia; burnout; clinical research; general practitioner; geographic distribution; health care personnel; human; occupational hazard; podiatry; questionnaire; stress; United Kingdom					American Podiatric Medical Association	87507315			15153591	English	J. Am. Podiatr. Med. Assoc.	Article	Final		Scopus	2-s2.0-2642582262
Martin P.; Kumar S.; Lizarondo L.; Baldock K.	Martin, Priya (56048408500); Kumar, Saravana (55676586200); Lizarondo, Lucylynn (35769542800); Baldock, Katherine (14007658800)	56048408500; 55676586200; 35769542800; 14007658800	Debriefing about the challenges of working in a remote area: A qualitative study of Australian allied health professionals’ perspectives on clinical supervision	2019	PLoS ONE	14	3	e0213613				15	10.1371/journal.pone.0213613	https://www.scopus.com/inward/record.uri?eid=2-s2.0-85062970035&doi=10.1371%2fjournal.pone.0213613&partnerID=40&md5=4cab4d7a9481e3f80136a894544850b5	School of Health Sciences, University of South Australia, Adelaide, SA, Australia; Cunningham Centre, Darling Downs Hospital and Health Service, Toowoomba, QLD, Australia; Joanna Briggs Institute, University of Adelaide, Adelaide, Australia	Martin P., School of Health Sciences, University of South Australia, Adelaide, SA, Australia, Cunningham Centre, Darling Downs Hospital and Health Service, Toowoomba, QLD, Australia; Kumar S., School of Health Sciences, University of South Australia, Adelaide, SA, Australia; Lizarondo L., Joanna Briggs Institute, University of Adelaide, Adelaide, Australia; Baldock K., School of Health Sciences, …	Background The benefits of clinical supervision are more pronounced for health professionals in rural and remote areas. Most clinical supervision studies to date have occurred in metropolitan centres and have used the survey methodology to capture participant experiences. There is a lack of qualitative research that captures participants’ lived experiences with clinical supervision at the frontli…		Allied Health Personnel; Attitude of Health Personnel; Delivery of Health Care; Dietetics; Female; Health Personnel; Health Services Accessibility; Humans; Male; Medically Underserved Area; Occupational Therapy; Personnel Selection; Physical Therapy Specialty; Podiatry; Qualitative Research; Queensland; Rural Health Services; Rural Population; Social Work; South Australia; Speech-Language Patholo…			P. Martin; School of Health Sciences, University of South Australia, Adelaide, Australia; email: Priya.Martin@health.qld.gov.au		Public Library of Science	19326203		POLNC	30870484	English	PLoS ONE	Article	Final	All Open Access; Gold Open Access; Green Open Access	Scopus	2-s2.0-85062970035
Martin S.E.; Graham K.; Banwell H.A.; Johnson J.L.	Martin, Saraid E. (57445341800); Graham, Kristin (57189964954); Banwell, Helen A. (14019072700); Johnson, Jacinta L. (55537487600)	57445341800; 57189964954; 14019072700; 55537487600	Continuing professional development opportunities for Australian endorsed for scheduled medicines podiatrists—What’s out there and is it accessible, relevant, and meaningful? A cross-sectional survey	2023	PLoS ONE	18	9-Sep	e0289217				0	10.1371/journal.pone.0289217	https://www.scopus.com/inward/record.uri?eid=2-s2.0-85171954452&doi=10.1371%2fjournal.pone.0289217&partnerID=40&md5=4d560066ba878b08820f7dce53f03193	Allied Health & Human Performance, The University of South Australia, Adelaide, SA, Australia; Podiatry Department, Southern Adelaide Local Health Network, Adelaide, SA, Australia; Clinical & Health Sciences, The University of South Australia, Adelaide, SA, Australia; SA Pharmacy, Statewide Clinical Support Services, SA Health, Adelaide, SA, Australia	Martin S.E., Allied Health & Human Performance, The University of South Australia, Adelaide, SA, Australia, Podiatry Department, Southern Adelaide Local Health Network, Adelaide, SA, Australia; Graham K., Allied Health & Human Performance, The University of South Australia, Adelaide, SA, Australia; Banwell H.A., Allied Health & Human Performance, The University of South Australia, Adelaide, SA, A…	Background Non-medical prescribing is a valuable strategy to enable equitable access to medications in the context of the increasing demands on health services globally. Australian podiatrists have been able to seek endorsement for scheduled medicines (ESM) for over a decade. This project investigates the perceptions and habits of ESM podiatrists in meeting the extra continuing professional devel…		Allied Health Personnel; Australia; Cross-Sectional Studies; Female; Habits; Humans; Learning; adult; article; communication skill; demographics; female; habit; health survey; human; learning; major clinical study; perception; podiatrist; professional development; Australia; cross-sectional study; learning; paramedical personnel	ASHO; Allied and Scientific Health Office; Department of Health and Wellbeing	SM This work is supported by a Seed Funding Grant from the Allied and Scientific Health Office (ASHO), Department of Health and Wellbeing, SA Health. The funders had no role in study design, data collection and analysis, decision to publish, or preparation of the manuscript. https://www.sahealth.sa.gov.au/wps/wcm/connect/public+content/sa+health+internet/clinical +resources/clinical+governance+an…	S.E. Martin; Allied Health & Human Performance, The University of South Australia, Adelaide, Australia; email: saraid.martin@mymail.unisa.edu.au		Public Library of Science	19326203		POLNC	37733657	English	PLoS ONE	Article	Final	All Open Access; Gold Open Access; Green Open Access	Scopus	2-s2.0-85171954452
McEvoy M.P.; Crilly M.; Young T.; Farrelly J.; Lewis L.K.	McEvoy, Maureen P. (8698918300); Crilly, Mike (6701477651); Young, Taryn (12239527700); Farrelly, Jane (57062418900); Lewis, Lucy Kate (23469762200)	8698918300; 6701477651; 12239527700; 57062418900; 23469762200	How Comprehensively Is Evidence-Based Practice Represented in Australian Health Professional Accreditation Documents? A Systematic Audit	2016	Teaching and Learning in Medicine	28	1		26	34	8	11	10.1080/10401334.2015.1107490	https://www.scopus.com/inward/record.uri?eid=2-s2.0-84954516460&doi=10.1080%2f10401334.2015.1107490&partnerID=40&md5=a4ca04984935b0aa9ed24c38299cd840	International Centre of Allied Health Evidence, Sansom Institute for Health Research, University of South Australia, Adelaide, Australia; Institute of Applied Health Sciences, Aberdeen University Medical School, Aberdeen, Scotland, United Kingdom; Centre for Evidence-based Health Care, Stellenbosch University, Stellenbosch, South Africa; Sidra Medical and Research Center, Doha, Qatar; School of H…	McEvoy M.P., International Centre of Allied Health Evidence, Sansom Institute for Health Research, University of South Australia, Adelaide, Australia; Crilly M., Institute of Applied Health Sciences, Aberdeen University Medical School, Aberdeen, Scotland, United Kingdom; Young T., Centre for Evidence-based Health Care, Stellenbosch University, Stellenbosch, South Africa; Farrelly J., Sidra Medica…	Phenonenon: In many developed countries, accreditation documents, which reflect the practice standards of health professions, form the basis for evaluation of education programs for meeting the requirements for registration. The 2005 Sicily statement proposed a 5-step model of training in evidence-based practice (ask, access, appraise, apply, and assess). A key recommendation was that evidence-ba…	accreditation; audit; evidence-based medicine; health professional	Accreditation; Australia; Delivery of Health Care; Documentation; Evidence-Based Practice; Humans; accreditation; Australia; documentation; evidence based practice; health care delivery; human; standards; statistics and numerical data			M.P. McEvoy; University of South Australia, Adelaide, GPO Box 2471, 5001, Australia; email: maureen.mcevoy@unisa.edu.au		Routledge	10401334			26787082	English	Teach. Learn. Med.	Article	Final		Scopus	2-s2.0-84954516460
McLean A.; Gardner M.; Perrin B.	McLean, Adam (57211435665); Gardner, Marcus (39862951600); Perrin, Byron (36172624100)	57211435665; 39862951600; 36172624100	PodCast: A rural and regional service model for podiatrist-led total contact casting	2019	Australian Journal of Rural Health	27	5		433	437	4	0	10.1111/ajr.12548	https://www.scopus.com/inward/record.uri?eid=2-s2.0-85073977742&doi=10.1111%2fajr.12548&partnerID=40&md5=e9faa7a12e407f1c5ec6bc10f058f1e1	Bendigo Health, Bendigo, VIC, Australia; La Trobe Rural Health School, Bendigo, VIC, Australia	McLean A., Bendigo Health, Bendigo, VIC, Australia; Gardner M., Bendigo Health, Bendigo, VIC, Australia; Perrin B., La Trobe Rural Health School, Bendigo, VIC, Australia	Problem: Diabetes-related foot disease causes significant health system costs and is a leading cause of morbidity and disproportionately affects rural populations. Total contact casts or instant total contact casts are gold standard for management of foot ulcerations resulting from diabetes-related foot disease. The aim of this study was to evaluate the impact of a podiatrist-led casting service …	allied health; diabetes; rural health services delivery; rural workforce development; safety and quality	Casts, Surgical; Clinical Competence; Diabetic Foot; Female; Focus Groups; Health Services Accessibility; Humans; Male; Middle Aged; Podiatry; Quality Improvement; Rural Health Services; Victoria; clinical competence; diabetic foot; education; female; health care delivery; human; information processing; male; middle aged; organization and management; orthopedic cast; podiatry; rural health care; …	Victorian Department of Health and Human Services	Funding information Funding was provided, in part, by the Victorian Department of Health and Human Services.	A. McLean; Bendigo Health, Bendigo, Australia; email: adam.mclean@bendigohealth.org.au		Blackwell Publishing	10385282		AJRHF	31512329	English	Austr. J. Rural Health	Article	Final		Scopus	2-s2.0-85073977742
Menz H.B.	Menz, Hylton B. (7006568131)	7006568131	The influence of geriatrics education on knowledge, attitudes, and career aspirations of podiatric medical students	2003	Journal of the American Podiatric Medical Association	93	1-Jun		124	130	6	15	10.7547/87507315-93-2-124	https://www.scopus.com/inward/record.uri?eid=2-s2.0-1842634616&doi=10.7547%2f87507315-93-2-124&partnerID=40&md5=eecff5ee65f727c5b63482c12609a073	Sch. of Exercise and Health Sciences, Coll. of Social and Health Sciences, University of Western Sydney, Penrith DC, NSW 1797, Locked Bag 1797, Australia	Menz H.B., Sch. of Exercise and Health Sciences, Coll. of Social and Health Sciences, University of Western Sydney, Penrith DC, NSW 1797, Locked Bag 1797, Australia	A survey of podiatric medical students in Australia was undertaken prior to and following the completion of a compulsory geriatrics course to evaluate the effect of geriatrics education on knowledge of aging, attitudes toward older people, perceptions of treatment efficacy, and desire to specialize in geriatrics. Students had a reasonable knowledge of aging and favorable attitudes toward older pe…		adult; aging; article; attitude; Australia; career; continuing education; controlled study; education program; female; geriatrics; human; male; medical education; medical profession; medical student; normal human; perception; podiatry					American Podiatric Medical Association	87507315			12644519	English	J. Am. Podiatr. Med. Assoc.	Article	Final		Scopus	2-s2.0-1842634616
Menz H.B.	Menz, Hylton B. (7006568131)	7006568131	Publication patterns and perceptions of the Australian podiatric medical faculty	2001	Journal of the American Podiatric Medical Association	91	4		210	218	8	7	10.7547/87507315-91-4-210	https://www.scopus.com/inward/record.uri?eid=2-s2.0-0035318672&doi=10.7547%2f87507315-91-4-210&partnerID=40&md5=ae14973f53740365d06ad8acd9f3a93d	Sch. of Exercise and Health Sciences, Campbelltown Campus, University of Western Sydney, Penrith DC, NSW 1797, Locked Bag 1797, Australia	Menz H.B., Sch. of Exercise and Health Sciences, Campbelltown Campus, University of Western Sydney, Penrith DC, NSW 1797, Locked Bag 1797, Australia	Despite the wide range of publication opportunities in podiatric medicine, little is known about how podiatric authors select journals in which to publish or their perceptions of journals currently available. To investigate these issues, a survey of publication patterns and perceptions of full- and part-time academic staff members at podiatric medical schools in Australia was undertaken. Most of …		Adult; Australia; Data Collection; Efficiency; Faculty; Female; Humans; Male; MEDLINE; Perception; Periodicals; Podiatry; Publishing; Schools, Health Occupations; Universities; adult; article; Australia; education; female; human; information processing; male; MEDLINE; perception; podiatry; productivity; publication; publishing; school; standard; statistics; university					American Podiatric Medical Association	87507315			11319251	English	J. Am. Podiatr. Med. Assoc.	Article	Final		Scopus	2-s2.0-0035318672
Menz H.B.; Stewart F.A.; Oates M.J.	Menz, Hylton B. (7006568131); Stewart, Francis A. (7202376821); Oates, Matthew J. (7005696737)	7006568131; 7202376821; 7005696737	Knowledge of aging and attitudes toward older people: A survey of Australian podiatric medical students	2003	Journal of the American Podiatric Medical Association	93	1-Jun		11	17	6	11	10.7547/87507315-93-1-11	https://www.scopus.com/inward/record.uri?eid=2-s2.0-0037264826&doi=10.7547%2f87507315-93-1-11&partnerID=40&md5=8f51135fe5f755c9cdf8c47fc86fe7a9	Sch. of Exercise and Health Sciences, Coll. of Social and Health Sciences, University of Western Sydney, Campbelltown, NSW, Australia; Department of Podiatry, School of Human Biosciences, La Trobe University, Bundoora, Vic., Australia; Prnc. of Wales Med. Res. Institute, Randwick, NSW 2031, High St, Australia	Menz H.B., Sch. of Exercise and Health Sciences, Coll. of Social and Health Sciences, University of Western Sydney, Campbelltown, NSW, Australia, Prnc. of Wales Med. Res. Institute, Randwick, NSW 2031, High St, Australia; Stewart F.A., Sch. of Exercise and Health Sciences, Coll. of Social and Health Sciences, University of Western Sydney, Campbelltown, NSW, Australia; Oates M.J., Department of Po…	Podiatric medical students in Australia were surveyed to evaluate their reasons for entering podiatric medicine, knowledge of aging, attitudes toward older people, perceptions of treatment efficacy, and desire to specialize in geriatrics. Few students plan to specialize in geriatrics upon graduation (4%), with most preferring general practice (25%) or sports medicine (21%). However, knowledge of …		Adult; Aged; Aging; Attitude of Health Personnel; Australia; Career Choice; Data Collection; Female; Geriatrics; Health Knowledge, Attitudes, Practice; Humans; Male; Middle Aged; Podiatry; Students, Medical; adult; aging; article; attitude; Australia; continuing education; controlled study; education program; female; geriatrics; human; male; medical education; medical practice; medical student; p…					American Podiatric Medical Association	87507315			12533550	English	J. Am. Podiatr. Med. Assoc.	Article	Final		Scopus	2-s2.0-0037264826
Mullins R.M.; Mannix R.E.; Marshall N.J.; Lewis V.J.	Mullins, Robyn M. (7102416337); Mannix, Rebecca E. (57456311600); Marshall, Nicole J. (57202351536); Lewis, Virginia J. (7102942263)	7102416337; 57456311600; 57202351536; 7102942263	Responding to foot health needs of people experiencing homelessness: the role of a publicly funded community-based podiatry service	2022	Journal of Foot and Ankle Research	15	1	15				2	10.1186/s13047-022-00518-7	https://www.scopus.com/inward/record.uri?eid=2-s2.0-85124778953&doi=10.1186%2fs13047-022-00518-7&partnerID=40&md5=63ee3cc417581319b0f081229de43b26	Centre for Health Systems Development, Australian Institute for Primary Care and Ageing, La Trobe University, Plenty Rd & Kingsbury Dr, Bundoora, 3086, VIC, Australia; cohealth Melbourne, 53 Victoria St, Melbourne, 3055, VIC, Australia; cohealth Kensington, 12 Gower St, Kensington, 3031, VIC, Australia	Mullins R.M., Centre for Health Systems Development, Australian Institute for Primary Care and Ageing, La Trobe University, Plenty Rd & Kingsbury Dr, Bundoora, 3086, VIC, Australia; Mannix R.E., cohealth Melbourne, 53 Victoria St, Melbourne, 3055, VIC, Australia; Marshall N.J., cohealth Kensington, 12 Gower St, Kensington, 3031, VIC, Australia; Lewis V.J., Centre for Health Systems Development, A…	Background: People experiencing homelessness are known to suffer from poor health and can be reluctant to seek healthcare except in crisis. Foot and ankle problems are a concern; as well as causing discomfort and pain, they may escalate from a minor problem to a very serious one without timely and appropriate treatment. Little is known about the foot and ankle problems of people experiencing home…	Community health; Foot complaints; Homelessness; Podiatry; Rough sleepers	Community Health Services; Homeless Persons; Humans; Podiatry; community care; homeless person; human; podiatry			R.E. Mannix; cohealth Melbourne, Melbourne, 53 Victoria St, 3055, Australia; email: Rebecca.Mannix@cohealth.org.au		BioMed Central Ltd	17571146			35172882	English	J. Foot Ankle Res.	Article	Final	All Open Access; Gold Open Access; Green Open Access	Scopus	2-s2.0-85124778953
Mulquiny L.; Oakman J.	Mulquiny, Lachlan (57698155800); Oakman, Jodi (55180688400)	57698155800; 55180688400	Australian podiatrists' understanding and current practices of reablement for older people: a qualitative exploratory study	2022	Journal of Foot and Ankle Research	15	1	82				0	10.1186/s13047-022-00578-9	https://www.scopus.com/inward/record.uri?eid=2-s2.0-85141549431&doi=10.1186%2fs13047-022-00578-9&partnerID=40&md5=730882f76bb63578a6a9d9f8b15ee7f9	Centre for Ergonomics and Human Factors, School of Psychology and Public Health, La Trobe University, Melbourne, VIC, Australia	Mulquiny L., Centre for Ergonomics and Human Factors, School of Psychology and Public Health, La Trobe University, Melbourne, VIC, Australia; Oakman J., Centre for Ergonomics and Human Factors, School of Psychology and Public Health, La Trobe University, Melbourne, VIC, Australia	Background: The ageing of Australia's population is placing significant pressure on health and social aged care services due to increasing demand for the provision and a relative decrease in the healthcare workforce. Reablement has been introduced by the Australian Commonwealth Government and is aimed at increasing older people's independence to age in place and decreasing dependency on aged care…	Aged care; Podiatry practice; Qualitative; Reablement	Aged; Australia; Humans; Physical Therapists; Podiatry; Qualitative Research; Surveys and Questionnaires; adult; article; exploratory research; female; funding; genetic transcription; human; human experiment; interview; male; perception; podiatrist; podiatry; social media; thematic analysis; thinking; aged; Australia; physiotherapist; qualitative research; questionnaire			L. Mulquiny; Centre for Ergonomics and Human Factors, School of Psychology and Public Health, La Trobe University, Melbourne, Australia; email: lachlan.mulquiny@gmail.com		BioMed Central Ltd	17571146			36348355	English	J. Foot Ankle Res.	Article	Final	All Open Access; Gold Open Access; Green Open Access	Scopus	2-s2.0-85141549431
Munro B.J.; Steele J.R.	Munro, Bridget Jean (7005265378); Steele, Julie Robyn (7402403999)	7005265378; 7402403999	Foot-care awareness - A survey of persons aged 65 years and older	1998	Journal of the American Podiatric Medical Association	88	5		242	248	6	59	10.7547/87507315-88-5-242	https://www.scopus.com/inward/record.uri?eid=2-s2.0-0032060809&doi=10.7547%2f87507315-88-5-242&partnerID=40&md5=ce7acce12ec4a7a1e9e1b2ff3be1d586	Department of Biomedical Science, University of Wollongong, Wollongong, NSW 2522, Northfields Ave, Australia; Department of Biomedical Science, University of Wollongong, Wollongong, NSW, Australia	Munro B.J., Department of Biomedical Science, University of Wollongong, Wollongong, NSW 2522, Northfields Ave, Australia; Steele J.R., Department of Biomedical Science, University of Wollongong, Wollongong, NSW, Australia	The authors conducted a mail survey that examined foot problems, rates of utilization of foot-health services, and the perception of foot problems as medical conditions in a sample of people aged 65 years and older who lived independently. Although 71% of the 128 respondents reported suffering from foot problems, only 39% had consulted medical personnel about their feet, and only 26% identified t…		Aged; Attitude to Health; Female; Foot Diseases; Health Surveys; Humans; Male; New South Wales; Physicians, Family; Podiatry; Sex Distribution; Shoes; aged; article; attitude to health; Australia; female; foot disease; general practitioner; health survey; human; male; podiatry; psychological aspect; sex ratio; shoe; utilization review					American Podiatric Medical Association	87507315			9610049	English	J. Am. Podiatr. Med. Assoc.	Article	Final		Scopus	2-s2.0-0032060809
Musial J.; Cawte A.; Mullins R.; Hannan-Jones M.; De Jersey S.	Musial, Jane (57220040543); Cawte, Andrea (57220044615); Mullins, Robert (26028883000); Hannan-Jones, Mary (6506457242); De Jersey, Susan (36186911700)	57220040543; 57220044615; 26028883000; 6506457242; 36186911700	Implementation and evaluation of a university-hospital partnership program for Type 2 diabetes	2022	Australian Health Review	46	1		78	84	6	0	10.1071/AH21173	https://www.scopus.com/inward/record.uri?eid=2-s2.0-85119964964&doi=10.1071%2fAH21173&partnerID=40&md5=16314f7c278ff94edf46b33948addd94	Department of Nutrition and Dietetics, Royal Brisbane and Women's Hospital, Metro North Hospital and Health Service, Brisbane, QLD, Australia; School of Exercise and Nutrition Sciences, Faculty of Health, Queensland University of Technology, Brisbane, QLD, Australia; Centre for Clinical Research, Faculty of Medicine, The University of Queensland, Brisbane, QLD, Australia	Musial J., Department of Nutrition and Dietetics, Royal Brisbane and Women's Hospital, Metro North Hospital and Health Service, Brisbane, QLD, Australia; Cawte A., Department of Nutrition and Dietetics, Royal Brisbane and Women's Hospital, Metro North Hospital and Health Service, Brisbane, QLD, Australia, School of Exercise and Nutrition Sciences, Faculty of Health, Queensland University of Techn…	Objective: The aims of this study were to determine whether a university-hospital partnership program for Type 2 diabetes (T2D) would: be well attended; reduce the number of patients on the diabetes out-patient waiting list who have been waiting longer than the recommended; increase discharge from the hospital clinic; increase university health clinic (UHC) occasions of service; be sustainable; a…	group management; implementation; interdisciplinary care; partnership; Type 2 diabetes	Diabetes Mellitus, Type 2; Hospitals, University; Humans; Patient Satisfaction; Program Evaluation; Quality of Life; Universities; human; non insulin dependent diabetes mellitus; patient satisfaction; program evaluation; quality of life; university; university hospital	Metro North Hospital and Health Service	The authors thank students Win Yan Leung, Clare Nielsen and Chelsea Allport for their contribution to data collection and/or management, and are grateful to the participants for their time in completing program evaluation documents. This research did not receive any specific funding. Susan de Jersey is supported by a Metro North Hospital and Health Service Clinician Research Fellowship.	J. Musial; Department of Nutrition and Dietetics, Royal Brisbane and Women's Hospital, Metro North Hospital and Health Service, Brisbane, Australia; email: jane.musial@health.qld.gov.au		CSIRO	1565788		AHREE	34782056	English	Aust. Health Rev.	Article	Final		Scopus	2-s2.0-85119964964
Nancarrow S.; Moran A.; Wiseman L.; Pighills A.C.; Murphy K.	Nancarrow, Susan (10043818700); Moran, Anna (15122317500); Wiseman, Leah (18134641800); Pighills, Alison C. (6508115124); Murphy, Karen (57213539660)	10043818700; 15122317500; 18134641800; 6508115124; 57213539660	Assessing the implementation process and outcomes of newly introduced assistant roles: A qualitative study to examine the utility of the Calderdale Framework as an appraisal tool	2012	Journal of Multidisciplinary Healthcare	5			307	317	10	11	10.2147/JMDH.S35493	https://www.scopus.com/inward/record.uri?eid=2-s2.0-84872415987&doi=10.2147%2fJMDH.S35493&partnerID=40&md5=1ba4fd779cb1af3d2921a8170e569566	School of Health and Human Sciences, Southern Cross University, East Lismore, NSW, Australia; School of Community Health, Charles Sturt University, Albury, NSW, Australia; Faculty of Medicine Health and Molecular Sciences, James Cook University, Education and Research Centre, Mackay Base Hospital, Mackay, QLD, Australia; ACT Government Health Directorate, Canberra, ACT, Australia	Nancarrow S., School of Health and Human Sciences, Southern Cross University, East Lismore, NSW, Australia; Moran A., School of Health and Human Sciences, Southern Cross University, East Lismore, NSW, Australia; Wiseman L., School of Community Health, Charles Sturt University, Albury, NSW, Australia; Pighills A.C., Faculty of Medicine Health and Molecular Sciences, James Cook University, Educatio…	Internationally, the health workforce has undergone rapid transformation to help meet growing staffing demands and population requirements. Several tools have been developed to support workforce change processes. The Calderdale Framework (CF) is one such tool designed to facilitate competency-based training by engaging team members in a seven step process involving awareness raising, service and …	Allied health; Assistant practitioner; Calderdale Framework; Evaluation; Occupational therapy; Podiatry; Speech pathology; Workforce change	article; Calderdale Framework; health care personnel management; human; job analysis; leadership; occupational therapy assistant; outcomes research; paramedical personnel; podiatry assistant; professional competence; professional development; professional practice; professional standard; qualitative research; retrospective study; role flexibility; role sustainability; speech pathology assistant; …			S. Nancarrow; School of Health and Human Sciences, East Lismore, NSW 2480, Military Road, Australia; email: susan.nancarrow@scu.edu.au			11782390				English	J. Multidiscip.Healthc.	Article	Final	All Open Access; Gold Open Access; Green Open Access	Scopus	2-s2.0-84872415987
Ong E.K.M.; Fryer C.; Graham K.; Causby R.S.	Ong, Emilee Kim Ming (57736705100); Fryer, Caroline (24385497500); Graham, Kristin (57189964954); Causby, Ryan Scott (37002531600)	57736705100; 24385497500; 57189964954; 37002531600	Investigating the experience of receiving podiatry care in a tertiary care hospital clinic for people with diabetes related foot ulcers	2022	Journal of Foot and Ankle Research	15	1	50				2	10.1186/s13047-022-00556-1	https://www.scopus.com/inward/record.uri?eid=2-s2.0-85133128698&doi=10.1186%2fs13047-022-00556-1&partnerID=40&md5=d4d7be24b27439ce24ef8106bcccdef3	Allied Health and Human Performance, University of South Australia, Adelaide, 5001, SA, Australia	Ong E.K.M., Allied Health and Human Performance, University of South Australia, Adelaide, 5001, SA, Australia; Fryer C., Allied Health and Human Performance, University of South Australia, Adelaide, 5001, SA, Australia; Graham K., Allied Health and Human Performance, University of South Australia, Adelaide, 5001, SA, Australia; Causby R.S., Allied Health and Human Performance, University of South…	Background: Diabetes related foot ulcers can have physical, social, emotional, and financial impacts on the daily life and wellbeing of many people living with diabetes. Effective treatment of diabetes related foot ulcers requires a multi-faceted, multi-disciplinary approach involving a podiatrist, other healthcare professionals, and the person with diabetes however, limited research has been con…	Diabetes; Diabetes related foot ulcers; Patient experience; Qualitative descriptive study; Thematic analysis	Aged; Delivery of Health Care; Diabetes Mellitus; Diabetic Foot; Female; Humans; Male; Podiatry; Tertiary Care Centers; Ulcer; aged; diabetes mellitus; diabetic foot; female; health care delivery; human; male; podiatry; tertiary care center; ulcer			E.K.M. Ong; Allied Health and Human Performance, University of South Australia, Adelaide, 5001, Australia; email: ongey008@mymail.unisa.edu.au		BioMed Central Ltd	17571146			35778745	English	J. Foot Ankle Res.	Article	Final	All Open Access; Gold Open Access; Green Open Access	Scopus	2-s2.0-85133128698
Parker C.N.; Johnston S.; Theobald K.A.	Parker, Christina N. (7402174475); Johnston, Sandra (57194682013); Theobald, Karen A. (56264641800)	7402174475; 57194682013; 56264641800	Promoting Person-Centered Care for Health Baccalaureate Students: Piloting an Interprofessional Education Approach to Wound Management	2022	Advances in Skin and Wound Care	35	10		1	8	7	1	10.1097/01.ASW.0000873684.24346.be	https://www.scopus.com/inward/record.uri?eid=2-s2.0-85138194738&doi=10.1097%2f01.ASW.0000873684.24346.be&partnerID=40&md5=293866ac0ad3289028bb0e62dd33d42f	Queensland University of Technology School of Nursing, Kelvin Grove, QLD, Australia	Parker C.N., Queensland University of Technology School of Nursing, Kelvin Grove, QLD, Australia; Johnston S., Queensland University of Technology School of Nursing, Kelvin Grove, QLD, Australia; Theobald K.A., Queensland University of Technology School of Nursing, Kelvin Grove, QLD, Australia	OBJECTIVE To describe and analyze the implementation of a wound management interprofessional education experience for nursing, podiatry, pharmacy, and exercise and nutrition science health baccalaureate students. The disciplines outside of nursing were invited to join the classes of a wound care elective unit in nursing. METHODS This study included the development and implementation of a wound ca…	health; health disciplines; interprofessional education; interprofessional learning; undergraduate students; wound care	Humans; Interprofessional Education; Interprofessional Relations; Patient Care Team; Patient-Centered Care; Students, Health Occupations; health student; human; patient care; public relations					Lippincott Williams and Wilkins	15277941			36125457	English	Adv. Skin Wound Care	Article	Final	All Open Access; Bronze Open Access	Scopus	2-s2.0-85138194738
Paterson K.L.; Hinman R.S.; Menz H.B.; Bennell K.L.	Paterson, Kade L. (7005696455); Hinman, Rana S. (7003682712); Menz, Hylton B. (7006568131); Bennell, Kim L. (7005578875)	7005696455; 7003682712; 7006568131; 7005578875	Management of first metatarsophalangeal joint osteoarthritis by physical therapists and podiatrists in Australia and the United Kingdom: A cross-sectional survey of current clinical practice	2020	Journal of Foot and Ankle Research	13	1	14				7	10.1186/s13047-020-0382-6	https://www.scopus.com/inward/record.uri?eid=2-s2.0-85081922533&doi=10.1186%2fs13047-020-0382-6&partnerID=40&md5=c76ddcc7a7854ac82e6be3cb6c173ef3	Centre for Health, Exercise and Sports Medicine, Department of Physiotherapy, School of Health Sciences, University of Melbourne, Parkville, Melbourne, 3010, VIC, Australia; School of Allied Health, Human Services and Sport, La Trobe University, Melbourne, VIC, Australia	Paterson K.L., Centre for Health, Exercise and Sports Medicine, Department of Physiotherapy, School of Health Sciences, University of Melbourne, Parkville, Melbourne, 3010, VIC, Australia; Hinman R.S., Centre for Health, Exercise and Sports Medicine, Department of Physiotherapy, School of Health Sciences, University of Melbourne, Parkville, Melbourne, 3010, VIC, Australia; Menz H.B., School of Al…	Background: First metatarsophalangeal (MTP) joint osteoarthritis (OA) is a common and painful problem that causes significant disability. There is limited research on assessment and treatment options, and the efficacy of current management strategies is unknown. The aim of this study was to determine how podiatrists and physical therapists in Australia and the United Kingdom (UK) manage people wi…	Allied health care; Exercise; Foot osteoarthritis; Orthoses; Physiotherapy; Podiatry	Adult; Australia; Cross-Sectional Studies; Female; Foot Orthoses; Health Care Surveys; Humans; Male; Metatarsophalangeal Joint; Middle Aged; Osteoarthritis; Physical Therapy Modalities; Physical Therapy Specialty; Podiatry; Practice Patterns, Physicians'; United Kingdom; adult; Australia; clinical practice; cross-sectional study; female; foot orthosis; health care survey; human; male; metatarsoph…	National Health and Medical Research Council, NHMRC, (1154217, APP1058440, APP1135995)	RSH is supported by an National Health and Medical Research Council Senior Research Fellowship (#1154217), HBM is supported by a National Health and Medical Research Council Senior Research Fellowship (APP1135995) and KLB by a National Health and Medical Research Council Principal Research Fellowship (APP1058440).	K.L. Paterson; Centre for Health, Exercise and Sports Medicine, Department of Physiotherapy, School of Health Sciences, University of Melbourne, Parkville, Melbourne, 3010, Australia; email: kade.paterson@unimelb.edu.au		BioMed Central Ltd.	17571146			32164759	English	J. Foot Ankle Res.	Article	Final	All Open Access; Gold Open Access; Green Open Access	Scopus	2-s2.0-85081922533
Payne C.; Richardson M.	Payne, C. (7202604270); Richardson, M. (57199395161)	7202604270; 57199395161	Changes in the measurement of neutral and relaxed calcaneal stance positions with experience	2000	Foot	10	2		81	83	2	5	10.1054/foot.2000.0596	https://www.scopus.com/inward/record.uri?eid=2-s2.0-0033940610&doi=10.1054%2ffoot.2000.0596&partnerID=40&md5=795d92ded4264690b164ea03d3194bfb	Department of Podiatry, School of Human Biosciences, La Trobe University, Bundoora, Vic., Australia	Payne C., Department of Podiatry, School of Human Biosciences, La Trobe University, Bundoora, Vic., Australia; Richardson M., Department of Podiatry, School of Human Biosciences, La Trobe University, Bundoora, Vic., Australia	The neutral and relaxed calcaneal stance positions are widely used in clinical practice to classify feet and for the prescription of foot orthoses. The aim of this study is to determine whether undergraduate podiatry students could improve in their accuracy of taking these measurements with increased experience. The results of clinical examinations at the end of two semesters were used where stud…		accuracy; article; calcaneus; classification; clinical examination; clinical practice; controlled study; experience; human; human experiment; measurement; orthosis; podiatry; priority journal; standing; student			C. Payne; Department of Podiatry, School of Human Biosciences, La Trobe University, Bundoora, Vic. 3083, Australia; email: c.payne@latrobe.edu.au		Churchill Livingstone	9582592		FOOTE		English	Foot	Article	Final		Scopus	2-s2.0-0033940610
Pelzer E.S.; Stewart Z.; Peters H.; O’Callaghan J.; Bryan E.; Wager L.; Chiruta J.	Pelzer, Elise S. (55514926000); Stewart, Zachary (57375213900); Peters, Holly (57374575100); O’Callaghan, Jessica (57211949233); Bryan, Emily (57211480783); Wager, Lucas (56602721600); Chiruta, Juliana (57374785200)	55514926000; 57375213900; 57374575100; 57211949233; 57211480783; 56602721600; 57374785200	Implementation of a structured practical activity to analyse student healthcare worker perceptions and compliance with prescribed infection control procedures	2021	BMC Medical Education	21	1	617				0	10.1186/s12909-021-03048-1	https://www.scopus.com/inward/record.uri?eid=2-s2.0-85121329840&doi=10.1186%2fs12909-021-03048-1&partnerID=40&md5=69927edfeba28ecddd2801f8ab4331ed	Queensland University of Technology, School of Biomedical Sciences, Faculty of Health, 2 George Street, Brisbane City, 4000, QLD, Australia; Queensland University of Technology, PO Box 2434, Brisbane, 4001, QLD, Australia	Pelzer E.S., Queensland University of Technology, School of Biomedical Sciences, Faculty of Health, 2 George Street, Brisbane City, 4000, QLD, Australia, Queensland University of Technology, PO Box 2434, Brisbane, 4001, QLD, Australia; Stewart Z., Queensland University of Technology, School of Biomedical Sciences, Faculty of Health, 2 George Street, Brisbane City, 4000, QLD, Australia; Peters H.,…	Background: Non-compliance with infection control guidelines has been reported within healthcare settings. Infection control education in undergraduate healthcare education programs forms a critical component in preparing student healthcare workers for vocational roles. Methods: Clinical sciences students (nutrition science, paramedicine, pharmacy, podiatry, optometry studying for qualifications …	Healthcare worker; Infection control; Undergraduate students	Australia; Education, Nursing; Health Personnel; Humans; Infection Control; Students; Australia; health care personnel; human; infection control; nursing education; student			E.S. Pelzer; Queensland University of Technology, Brisbane, PO Box 2434, 4001, Australia; email: e.pelzer@qut.edu.au		BioMed Central Ltd	14726920			34906108	English	BMC Med. Educ.	Article	Final	All Open Access; Gold Open Access; Green Open Access	Scopus	2-s2.0-85121329840
Puah L.S.; Gillam M.; Walsh S.; Jones M.; Yisma E.	Puah, Lee San (58126444600); Gillam, Marianne (36552295200); Walsh, Sandra (7202682082); Jones, Martin (55700795200); Yisma, Engida (55556060700)	58126444600; 36552295200; 7202682082; 55700795200; 55556060700	Do undertaking rural placements and place of origin inform where allied health graduates work in South Australia?	2023	Australian Journal of Rural Health	31	3		575	579	4	1	10.1111/ajr.12974	https://www.scopus.com/inward/record.uri?eid=2-s2.0-85149344771&doi=10.1111%2fajr.12974&partnerID=40&md5=071254ba53d97df9775edb6fc887d6c7	Department of Rural Health, University of South Australia, Whyalla Norrie and Mount Barker, SA, Australia; IIMPACT in Health, University of South Australia, Adelaide, SA, Australia	Puah L.S., Department of Rural Health, University of South Australia, Whyalla Norrie and Mount Barker, SA, Australia, IIMPACT in Health, University of South Australia, Adelaide, SA, Australia; Gillam M., Department of Rural Health, University of South Australia, Whyalla Norrie and Mount Barker, SA, Australia, IIMPACT in Health, University of South Australia, Adelaide, SA, Australia; Walsh S., Dep…	Objective: To examine the principal place of practice after graduation of students who participated in the Rural Health Multidisciplinary Training (RHMT) program and allied health students' place of origin. Design: Cross-sectional study. Participants: Graduates who completed their degree in podiatry, occupational therapy and physiotherapy in 2019. Main Outcome Measures: Principal place of practic…	allied health; recruitment and retention; rural health; rural workforce issues; student placements	Allied Health Personnel; Australia; Career Choice; Cross-Sectional Studies; Humans; Professional Practice Location; Rural Health Services; South Australia; Students; adult; allied health student; article; cross-sectional study; employment; female; human; male; occupational therapy; outcome assessment; physiotherapy; podiatry; rural area; rural health; South Australia; training; workforce; Austral…	Australian University Librarians; University of South Australia, UniSA	Open access publishing facilitated by University of South Australia, as part of the Wiley - University of South Australia agreement via the Council of Australian University Librarians.	L.S. Puah; Department of Rural Health, University of South Australia, Whyalla Norrie and Mount Barker, Australia; email: lee.puah@unisa.edu.au		John Wiley and Sons Inc	10385282		AJRHF	36852747	English	Austr. J. Rural Health	Article	Final	All Open Access; Hybrid Gold Open Access	Scopus	2-s2.0-85149344771
Reay J.; Williams C.; Nester C.; Morrison S.C.	Reay, Julie (57202994305); Williams, Cylie (36195300700); Nester, Chris (6701451575); Morrison, Stewart C. (10142428900)	57202994305; 36195300700; 6701451575; 10142428900	A step in the right direction: Delphi consensus on a UK and Australian paediatric podiatry curriculum	2022	BMC Medical Education	22	1	125				1	10.1186/s12909-022-03138-8	https://www.scopus.com/inward/record.uri?eid=2-s2.0-85125311601&doi=10.1186%2fs12909-022-03138-8&partnerID=40&md5=3071d324a9d654dc37fa0e7fc891933b	Directorate of Allied and Public Health, University of Salford, Room PO49, Brian Blatchford Building, University of Salford, M6 6PU, Manchester, United Kingdom; Monash University, School of Primary and Allied Health Care, 47-49 Moorooduc Hwy, Frankston, 3199, VIC, Australia; Directorate of Allied and Public Health, University of Salford, Room PO32, Brian Blatchford Building, University of Salford…	Reay J., Directorate of Allied and Public Health, University of Salford, Room PO49, Brian Blatchford Building, University of Salford, M6 6PU, Manchester, United Kingdom; Williams C., Monash University, School of Primary and Allied Health Care, 47-49 Moorooduc Hwy, Frankston, 3199, VIC, Australia; Nester C., Directorate of Allied and Public Health, University of Salford, Room PO32, Brian Blatchfor…	Background: Previous research shows considerable variation in pre-registration paediatric podiatry curricula, and thus the clinical skills realised prior to graduation. Whilst pre-registration training is guided by regulatory bodies, these high level principles only refer briefly to standards in paediatric practice. An estimated 9% of podiatry caseloads in the United Kingdom (UK) and Australia ar…	Curriculum; Paediatric; Podiatry; Pre-registration	Australia; Child; Consensus; Curriculum; Delphi Technique; Humans; Pediatrics; Podiatry; Australia; child; consensus; curriculum; Delphi study; human; pediatrics; podiatry	William Scholl Endowment Fund	This study was part of a wider project that was funded by the William Scholl Endowment Fund - SMALL STEPS project (no reference number).	J. Reay; Directorate of Allied and Public Health, University of Salford, Room PO49, Brian Blatchford Building, University of Salford, Manchester, M6 6PU, United Kingdom; email: J.Reay@salford.ac.uk		BioMed Central Ltd	14726920			35209896	English	BMC Med. Educ.	Article	Final	All Open Access; Gold Open Access; Green Open Access	Scopus	2-s2.0-85125311601
Reynolds K.; McLean M.	Reynolds, Katrina (58097817500); McLean, Michelle (55626569800)	58097817500; 55626569800	Clinical supervision in podiatry in Australia and New Zealand: supervisor challenges in this role	2023	BMC Medical Education	23	1	104				1	10.1186/s12909-023-04056-z	https://www.scopus.com/inward/record.uri?eid=2-s2.0-85147791644&doi=10.1186%2fs12909-023-04056-z&partnerID=40&md5=bdeb04cc5eb0a3995913802ca1039ca8	Faculty of Health Sciences and Medicine, Bond University, Level 2, Building 5, 14 University Drive, Robina, 4226, QLD, Australia	Reynolds K., Faculty of Health Sciences and Medicine, Bond University, Level 2, Building 5, 14 University Drive, Robina, 4226, QLD, Australia; McLean M., Faculty of Health Sciences and Medicine, Bond University, Level 2, Building 5, 14 University Drive, Robina, 4226, QLD, Australia	Background: Clinical supervisors play an integral role in preparing podiatry graduates for clinical practice. Not enough is, however, known about how prepared podiatry clinical supervisors are for this role, in terms of training received and the challenges they face in the role. Informed by previous qualitative research, this study extends our understanding of what it means to be a clinical super…	Clinical supervision; Partnership; Podiatry; Training	Australia; Curriculum; Humans; New Zealand; Podiatry; Preceptorship; adult; article; attention; Australia and New Zealand; clinical supervision; content analysis; Cronbach alpha coefficient; curriculum; human; podiatrist; podiatry; private practice; professional development; qualitative research; time management; Australia; education; New Zealand			K. Reynolds; Faculty of Health Sciences and Medicine, Bond University, Robina, Level 2, Building 5, 14 University Drive, 4226, Australia; email: katrina.reynolds@student.bond.edu.au		BioMed Central Ltd	14726920			36759892	English	BMC Med. Educ.	Article	Final	All Open Access; Gold Open Access; Green Open Access	Scopus	2-s2.0-85147791644
Robson K.; Williams C.M.	Robson, Kristy (56936137000); Williams, Cylie M (36195300700)	56936137000; 36195300700	Dealing with the death of a long term patient; What is the impact and how do podiatrists cope?	2017	Journal of Foot and Ankle Research	10	1	36				0	10.1186/s13047-017-0219-0	https://www.scopus.com/inward/record.uri?eid=2-s2.0-85027177008&doi=10.1186%2fs13047-017-0219-0&partnerID=40&md5=0ce4e1bef983333d1a8262f527a0515b	Charles Sturt University, School of Community Health, Albury, 2640, NSW, Australia; Monash University, Department of Physiotherapy, Frankston, 3199, VIC, Australia; Peninsula Health Allied Health, Frankston, 3199, VIC, Australia	Robson K., Charles Sturt University, School of Community Health, Albury, 2640, NSW, Australia; Williams C.M., Monash University, Department of Physiotherapy, Frankston, 3199, VIC, Australia, Peninsula Health Allied Health, Frankston, 3199, VIC, Australia	Background: It is common for podiatrists and patients to develop long term professional relationships. Patient's decline in health or death may impact a practitioner's mental wellbeing. This research aimed to understand the impact of long term patient death on podiatrists and identify coping strategies. Method: Australian podiatrists were eligible to participate if they had been practicing longer…	Grief; Health workforce; Resilience	Attitude of Health Personnel; Attitude to Death; Death; Female; Grief; Humans; Male; Podiatry; Professional-Patient Relations; career; chronic patient; clinical study; conversation; coping behavior; death; DNA transcription; doctor patient relation; female; grief; human; perception; podiatrist; professional-patient relationship; semi structured interview; attitude to death; grief; health personne…	National Health and Medical Research Council, NHMRC	Cylie Williams is supported by a National Health and Medical Research Council Early Career Health Professional Fellowship.	K. Robson; Charles Sturt University, School of Community Health, Albury, 2640, Australia; email: krobson@csu.edu.au		BioMed Central Ltd.	17571146			28804519	English	J. Foot Ankle Res.	Article	Final	All Open Access; Gold Open Access; Green Open Access	Scopus	2-s2.0-85027177008
Roughead E.E.; Kalisch L.M.; Ramsay E.N.; Ryan P.; Gilbert A.L.	Roughead, Elizabeth E (6604013272); Kalisch, Lisa M (19639012300); Ramsay, Emmae N (56813460500); Ryan, Philip (7402922169); Gilbert, Andrew L (55959607000)	6604013272; 19639012300; 56813460500; 7402922169; 55959607000	Use of health services and medicines amongst Australian war veterans: A comparison of young elderly, near centenarians and centenarians	2010	BMC Geriatrics	10		83				11	10.1186/1471-2318-10-83	https://www.scopus.com/inward/record.uri?eid=2-s2.0-78049371001&doi=10.1186%2f1471-2318-10-83&partnerID=40&md5=cb0d6f23afbf6c2bd49879c29e33a014	Quality Use of Medicines and Pharmacy Research Centre, School of Pharmacy and Medical Sciences, University of South Australia, Adelaide, Australia; Data Management and Analysis Centre, Discipline of Public Health, University of Adelaide, Adelaide, Australia	Roughead E.E., Quality Use of Medicines and Pharmacy Research Centre, School of Pharmacy and Medical Sciences, University of South Australia, Adelaide, Australia; Kalisch L.M., Quality Use of Medicines and Pharmacy Research Centre, School of Pharmacy and Medical Sciences, University of South Australia, Adelaide, Australia; Ramsay E.N., Data Management and Analysis Centre, Discipline of Public Hea…	Background. Age and life expectancy of residents in many developed countries, including Australia, is increasing. Health resource and medicine use in the very old is not well studied. The purpose of this study was to identify annual use of health services and medicines by very old Australian veterans; those aged 95 to 99 years (near centenarians) and those aged 100 years and over (centenarians). …		Age Factors; Aged; Aged, 80 and over; Australia; Databases, Factual; Female; Health Services; Health Services Accessibility; Humans; Male; Office Visits; Pharmaceutical Preparations; Veterans; War; drug; age; aged; ambulatory care; article; Australia; comparative study; factual database; female; health care delivery; health service; human; male; utilization review; veteran; war	Department of Veterans' Affairs, Australian Government, DVA	This research was funded by the Australian Government Department of Veterans’ Affairs (DVA) as part of the delivery of the Veterans’ Medicines Advice and Therapeutics Education Services (Veterans’ MATES) project. DVA reviewed this manuscript prior to submission, but played no role in the design, execution, analysis or interpretation of data, writing of the paper or decision to submit the manuscri…	E. E. Roughead; Quality Use of Medicines and Pharmacy Research Centre, School of Pharmacy and Medical Sciences, University of South Australia, Adelaide, Australia; email: libby.roughead@unisa.edu.au			14712318			21050484	English	BMC Geriatr.	Article	Final	All Open Access; Gold Open Access; Green Open Access	Scopus	2-s2.0-78049371001
Slater C.E.; Cusick A.; Louie J.C.Y.	Slater, Craig E. (57193355253); Cusick, Anne (7004212173); Louie, Jimmy C. Y. (57406023700)	57193355253; 7004212173; 57406023700	Explaining variance in self-directed learning readiness of first year students in health professional programs	2017	BMC Medical Education	17	1	207				20	10.1186/s12909-017-1043-8	https://www.scopus.com/inward/record.uri?eid=2-s2.0-85034117519&doi=10.1186%2fs12909-017-1043-8&partnerID=40&md5=4af44da9376bd3ac837343f78fa3b04e	School of Health and Society, University of Wollongong Australia, Wollongong, 2522, NSW, Australia; College of Health and Rehabilitation Sciences: Sargent College, Boston University, Boston, United States; Faculty of Health Sciences, University of Sydney, Lidcombe, 2141, NSW, Australia; School of Biological Sciences, University of Hong Kong, Pokfulam, Hong Kong	Slater C.E., School of Health and Society, University of Wollongong Australia, Wollongong, 2522, NSW, Australia, College of Health and Rehabilitation Sciences: Sargent College, Boston University, Boston, United States; Cusick A., School of Health and Society, University of Wollongong Australia, Wollongong, 2522, NSW, Australia, Faculty of Health Sciences, University of Sydney, Lidcombe, 2141, NSW…	Background: Self-directed learning (SDL) is expected of health science graduates; it is thus a learning outcome in many pre-certification programs. Previous research identified age, gender, discipline and prior education as associated with variations in students' self-directed learning readiness (SDLR). Studies in other fields also propose personality as influential. Method: This study investigat…	Education; Health occupations; Interdisciplinary studies; Professional; Self-directed learning; Students	Analysis of Variance; Australia; Cross-Sectional Studies; Education, Medical, Undergraduate; Educational Measurement; Health Occupations; Humans; Learning; Self-Assessment; Self-Directed Learning as Topic; Students, Health Occupations; adult; age; exercise; female; gender; health practitioner; health promotion; health science; human; interdisciplinary education; major clinical study; male; medica…			C.E. Slater; School of Health and Society, University of Wollongong Australia, Wollongong, 2522, Australia; email: ces985@uowmail.edu.au		BioMed Central Ltd.	14726920			29132327	English	BMC Med. Educ.	Article	Final	All Open Access; Gold Open Access; Green Open Access	Scopus	2-s2.0-85034117519
Smith M.; Banwell H.A.; Ward E.; Williams C.M.	Smith, Mitchell (57210442646); Banwell, Helen A. (14019072700); Ward, Emily (57191089863); Williams, Cylie M. (36195300700)	57210442646; 14019072700; 57191089863; 36195300700	Determining the clinical knowledge and practice of Australian podiatrists on children with developmental coordination disorder: A cross-sectional survey	2019	Journal of Foot and Ankle Research	12	1	42				1	10.1186/s13047-019-0353-y	https://www.scopus.com/inward/record.uri?eid=2-s2.0-85070739001&doi=10.1186%2fs13047-019-0353-y&partnerID=40&md5=429b466fd9ff83a1c90ee4f168cd6093	School of Health Sciences, University of South Australia, Adelaide, 5001, SA, Australia; International Centre for Allied Health Evidence, University of South Australia, Adelaide, 5001, SA, Australia; Allied Health, Peninsula Health, Frankston, 3199, VIC, Australia; School of Primary and Allied Health, Monash University, Frankston, 3199, VIC, Australia	Smith M., School of Health Sciences, University of South Australia, Adelaide, 5001, SA, Australia, International Centre for Allied Health Evidence, University of South Australia, Adelaide, 5001, SA, Australia; Banwell H.A., School of Health Sciences, University of South Australia, Adelaide, 5001, SA, Australia, International Centre for Allied Health Evidence, University of South Australia, Adelai…	Background: Developmental coordination disorder (DCD) is a common condition in children affecting motor coordination. This impacts on academic performance, and activities of daily living. Literature surrounding interventions for DCD has focused mostly on physical and occupational therapies. However, it is known that children with DCD present to podiatrists as these children often also have abnorm…	Assessment; Children; Developmental coordination disorder; Knowledge; Management; Podiatry	Australia; Child; Clinical Competence; Cross-Sectional Studies; Female; Health Knowledge, Attitudes, Practice; Humans; Male; Motor Skills Disorders; Podiatry; Surveys and Questionnaires; attitude to health; Australia; child; clinical competence; cross-sectional study; female; human; male; podiatry; psychomotor disorder; questionnaire	National Health and Medical Research Council, NHMRC	CMW Is supported by a National Health and Medical Research Council Early Career Health Professional Research Fellowship.	M. Smith; School of Health Sciences, University of South Australia, Adelaide, 5001, Australia; email: smiml021@mymail.unisa.edu.au		BioMed Central Ltd.	17571146			31423153	English	J. Foot Ankle Res.	Article	Final	All Open Access; Gold Open Access; Green Open Access	Scopus	2-s2.0-85070739001
Smith R.A.; Pilling S.	Smith, Robyn A. (7410286581); Pilling, Samantha (24076966300)	7410286581; 24076966300	Allied health graduate program - Supporting the transition from student to professional in an interdisciplinary program	2007	Journal of Interprofessional Care	21	3		265	276	11	41	10.1080/13561820701259116	https://www.scopus.com/inward/record.uri?eid=2-s2.0-34548422658&doi=10.1080%2f13561820701259116&partnerID=40&md5=d9e8172a2a60f86e508d477737b48e7c	Allied Health Research and Evidence Based Practice, Northern Health, Melbourne, VIC, Australia	Smith R.A., Allied Health Research and Evidence Based Practice, Northern Health, Melbourne, VIC, Australia; Pilling S., Allied Health Research and Evidence Based Practice, Northern Health, Melbourne, VIC, Australia	The transition from student to professional is challenging. Training programs provide discipline specific skills but do not adequately develop the interprofessional, team focused and work ready clinicians needed for the current workplace. In Australia, a formal graduate year is common in nursing; however, structured programs to support the student to professional transition are uncommon in allied…	Allied health; Graduate; Interdisciplinary; Interprofessional; Transition	Allied Health Personnel; Education, Graduate; Humans; Interdisciplinary Communication; Models, Educational; Patient Care Team; Problem-Based Learning; Professional Competence; Program Evaluation; Victoria; allied health education; article; Australia; clinical practice; education program; graduate student; health care quality; human; interdisciplinary education; medical profession; medical student…						14699567		JINCF	17487705	English	J. Interprof. Care	Article	Final		Scopus	2-s2.0-34548422658
Snowdon D.A.; King O.A.; Dennett A.; Pinson J.-A.; Shannon M.M.; Collyer T.A.; Davis A.; Williams C.M.	Snowdon, David A (56583967000); King, Olivia A (56539538500); Dennett, Amy (55101161700); Pinson, Jo-Anne (35933595900); Shannon, Michelle M (57194269541); Collyer, Taya A (57204161947); Davis, Annette (56689006500); Williams, Cylie M (36195300700)	56583967000; 56539538500; 55101161700; 35933595900; 57194269541; 57204161947; 56689006500; 36195300700	Delegation of patient related tasks to allied health assistants: a time motion study	2022	BMC Health Services Research	22	1	1280				1	10.1186/s12913-022-08642-7	https://www.scopus.com/inward/record.uri?eid=2-s2.0-85140445978&doi=10.1186%2fs12913-022-08642-7&partnerID=40&md5=56a1e34711bfabd68692dc8b87103c30	Peninsula Clinical School, Central Clinical School, Monash University, Frankston, VIC, Australia; Academic Unit, Peninsula Health, Frankston, VIC, Australia; National Centre for Healthy Ageing, Melbourne, VIC, Australia; Monash Centre for Scholarship in Health Education, Monash University, Clayton, VIC, Australia; Allied Health Department, Barwon Health, Geelong, VIC, Australia; Allied Health Cli…	Snowdon D.A., Peninsula Clinical School, Central Clinical School, Monash University, Frankston, VIC, Australia, Academic Unit, Peninsula Health, Frankston, VIC, Australia, National Centre for Healthy Ageing, Melbourne, VIC, Australia; King O.A., Monash Centre for Scholarship in Health Education, Monash University, Clayton, VIC, Australia, Allied Health Department, Barwon Health, Geelong, VIC, Aus…	Background: Allied health assistants (AHAs) are support staff who complete patient and non-patient related tasks under the delegation of an allied health professional. Delegating patient related tasks to AHAs can benefit patients and allied health professionals. However, it is unclear whether the AHA workforce is utilised optimally in the provision of patient care. The purpose of this study was t…	Allied Health Occupations; Allied Health Professional; Delegation; Health Workforce; Healthcare Assistant; Healthcare Support Workers; Supervision; Time Motion Studies	Allied Health Personnel; Dietetics; Humans; Victoria; Workforce; adult; article; Australia; case report; clinical article; dietetics; dietitian; exercise; exercise physiology; female; health care organization; health practitioner; health workforce; human; male; occupation; occupational therapist; outcome assessment; paramedical personnel; pathologist; patient care; physiotherapist; physiotherapy;…	Barwon Health, Eastern Health; Monash Health and Peninsula Health Allied Health Departments	The authors thank the Barwon Health, Eastern Health, Monash Health and Peninsula Health Allied Health Departments for their support with this project.	D.A. Snowdon; Peninsula Clinical School, Central Clinical School, Monash University, Frankston, Australia; email: david.snowdon@monash.edu		BioMed Central Ltd	14726963			36280846	English	BMC Health Serv. Res.	Article	Final	All Open Access; Gold Open Access; Green Open Access	Scopus	2-s2.0-85140445978
Snowdon D.A.; Millard G.; Taylor N.F.	Snowdon, David A. (56583967000); Millard, Geraldine (56584203300); Taylor, Nicholas F. (55942013600)	56583967000; 56584203300; 55942013600	Effectiveness of clinical supervision of allied health professionals: A survey	2016	Journal of Allied Health	45	2		113	121	8	19		https://www.scopus.com/inward/record.uri?eid=2-s2.0-84975113143&partnerID=40&md5=e3d85d2ffe930dbff4e7ee4deb734d6c	Allied Health, Eastern Health, La Trobe University, Bundoora, Australia	Snowdon D.A., Allied Health, Eastern Health, La Trobe University, Bundoora, Australia; Millard G., Allied Health, Eastern Health, La Trobe University, Bundoora, Australia; Taylor N.F., Allied Health, Eastern Health, La Trobe University, Bundoora, Australia	The practice of clinical supervision (CS) is recommended for allied health professionals. Preliminary evidence suggests that CS can be effective, but it is unknown for which allied health professions it is most effective. METHOD: The effectiveness of CS was measured using the allied healthspecific modified Manchester Clinical Supervision Scale (MCSS-26). Subscales of the MCSS-26 were summed for t…		Allied Health Personnel; Clinical Competence; Humans; Interprofessional Relations; Physical Therapists; Surveys and Questionnaires; clinical competence; human; paramedical personnel; physiotherapist; public relations; questionnaire			D.A. Snowdon; Allied Health, Eastern Health, La Trobe University, Bundoora, Australia; email: snowdon.d@students.latrobe.edu.au		Association of Schools of Allied Health Professions	907421			27262469	English	J. Allied Health	Article	Final		Scopus	2-s2.0-84975113143
Snowdon D.A.; Sargent M.; Williams C.M.; Maloney S.; Caspers K.; Taylor N.F.	Snowdon, David A. (56583967000); Sargent, Michelle (57212672302); Williams, Cylie M. (36195300700); Maloney, Stephen (7005810844); Caspers, Kirsten (57203841670); Taylor, Nicholas F. (55942013600)	56583967000; 57212672302; 36195300700; 7005810844; 57203841670; 55942013600	Effective clinical supervision of allied health professionals: A mixed methods study	2019	BMC Health Services Research	20	1	2				40	10.1186/s12913-019-4873-8	https://www.scopus.com/inward/record.uri?eid=2-s2.0-85077310587&doi=10.1186%2fs12913-019-4873-8&partnerID=40&md5=8e71765bb9e60129a1950959eacfa550	Peninsula Clinical School, Peninsula Health, Monash University, Frankston, 3199, VIC, Australia; Department of Speech Pathology, Peninsula Health, Frankston, 3199, VIC, Australia; Department of Physiotherapy, Monash University, Frankston, 3199, VIC, Australia; Department of Allied Health, Peninsula Health, Frankston, 3199, VIC, Australia; Allied Health Clinical Research Office, Eastern Health, La…	Snowdon D.A., Peninsula Clinical School, Peninsula Health, Monash University, Frankston, 3199, VIC, Australia; Sargent M., Department of Speech Pathology, Peninsula Health, Frankston, 3199, VIC, Australia; Williams C.M., Department of Physiotherapy, Monash University, Frankston, 3199, VIC, Australia, Department of Allied Health, Peninsula Health, Frankston, 3199, VIC, Australia; Maloney S., Depar…	Background: Clinical supervision is recommended for allied health professionals for the purpose of supporting them in their professional role, continued professional development and ensuring patient safety and high quality care. The aim of this mixed methods study was to explore allied health professionals' perceptions about the aspects of clinical supervision that can facilitate effective clinic…	Dietetics; Occupational therapists; Physiotherapists; Podiatry; Professional education; Psychology; Social Workers; Speech pathology; Supervision	Allied Health Personnel; Attitude of Health Personnel; Health Care Surveys; Humans; Interviews as Topic; Personnel Administration, Hospital; Professional Role; Qualitative Research; Staff Development; adult; article; clinical supervision; dietetics; health care organization; human; learning style; occupational therapist; perception; physiotherapist; podiatry; practice guideline; professional deve…	Peninsula Health Human Research Ethics Committee, (LNR/45695/PH-2018)	This study was approved by the Peninsula Health Human Research Ethics Committee (LNR/45695/PH-2018). Allied health participants provided written consent to participate in the semi-structured interviews.	D.A. Snowdon; Peninsula Clinical School, Peninsula Health, Monash University, Frankston, 3199, Australia; email: david.snowdon@monash.edu		BioMed Central Ltd.	14726963			31888611	English	BMC Health Serv. Res.	Article	Final	All Open Access; Gold Open Access; Green Open Access	Scopus	2-s2.0-85077310587
Spiers M.C.; Harris M.	Spiers, M.C. (56695417300); Harris, M. (57034662000)	56695417300; 57034662000	Challenges to student transition in allied health undergraduate education in the Australian rural and remote context: A synthesis of barriers and enablers	2015	Rural and Remote Health	15	2				17	35		https://www.scopus.com/inward/record.uri?eid=2-s2.0-84932095458&partnerID=40&md5=d43af78fe7b62b985b28efa87dc26f0a	Country Health SA, Barossa Hills Fleurieu Region, Mount Barker, Australia; Centre for Rural Health, University of Tasmania, Launceston, TAS, Australia	Spiers M.C., Country Health SA, Barossa Hills Fleurieu Region, Mount Barker, Australia; Harris M., Centre for Rural Health, University of Tasmania, Launceston, TAS, Australia	Introduction: The optimum supply of an allied health workforce in rural and remote communities is a persistent challenge. Despite previous indicative research and government investment, the primary focus for rural and remote recruitment has been on the medical profession. The consequent shortage of allied health professionals leaves these communities less able to receive appropriate health care. …	Allied health; Australia; Education; Rural communities; Workforce	Allied Health Occupations; Allied Health Personnel; Australia; Clinical Clerkship; Education, Medical, Undergraduate; Healthcare Disparities; Humans; Personnel Loyalty; Personnel Selection; Rural Health Services; article; audiology; Australia; Cinahl; dietetics; disincentive; grey literature; health care personnel; health workforce; human; human experiment; indigenous people; Medline; occupationa…	University of Tasmania, UTAS	This work was supported by the University of Tasmania, Centre for Rural Health.			ARHEN - Australian Rural Health Education Network Ltd	14456354			25916254	English	Rural Remote Health	Review	Final		Scopus	2-s2.0-84932095458
Taylor C.; Angel L.; Nyanga L.; Dickson C.	Taylor, Christine (56405697500); Angel, Liz (57193889692); Nyanga, Lucy (57193887502); Dickson, Cathy (14022542600)	56405697500; 57193889692; 57193887502; 14022542600	The process and challenges of obtaining and sustaining clinical placements for nursing and allied health students	2017	Journal of Clinical Nursing	26	19-20		3099	3110	11	45	10.1111/jocn.13658	https://www.scopus.com/inward/record.uri?eid=2-s2.0-85017377241&doi=10.1111%2fjocn.13658&partnerID=40&md5=2562378801445aa8d7e88d4844a79cc6	School of Nursing & Midwifery, Western Sydney University, Penrith, NSW, Australia	Taylor C., School of Nursing & Midwifery, Western Sydney University, Penrith, NSW, Australia; Angel L., School of Nursing & Midwifery, Western Sydney University, Penrith, NSW, Australia; Nyanga L., School of Nursing & Midwifery, Western Sydney University, Penrith, NSW, Australia; Dickson C., School of Nursing & Midwifery, Western Sydney University, Penrith, NSW, Australia	Aims and objectives: To describe the process and challenges from a project that aimed to develop processes, source new placements and place students primarily in the discipline of nursing, but also occupational therapy, physiotherapy, podiatry, social work, and speech therapy. Background: Clinical experience in health facilities is an essential element of health professional education, yet global…	allied health; challenges; clinical placement; nursing	Allied Health Occupations; Allied Health Personnel; Clinical Clerkship; Communication; Education, Nursing; Humans; Interprofessional Relations; Program Development; Students, Nursing; aged; allied health student; clinical practice; documentation; elderly care; general practice; health educator; health program; human; major clinical study; manager; nursing student; organization; patient referral; …			C. Taylor; School of Nursing & Midwifery, Western Sydney University, Penrith, Australia; email: ch.taylor@westernsydney.edu.au		Blackwell Publishing Ltd	9621067		JCCNE	27875018	English	J. Clin. Nurs.	Article	Final		Scopus	2-s2.0-85017377241
Tinley P.	Tinley, Paul (6602691169)	6602691169	Occupational stress among Australian podiatric physicians in general and geriatric practice	2015	Journal of the American Podiatric Medical Association	105	2		130	134	4	3	10.7547/0003-0538-105.2.130	https://www.scopus.com/inward/record.uri?eid=2-s2.0-85016650487&doi=10.7547%2f0003-0538-105.2.130&partnerID=40&md5=7912569d89effb107f6bfaacaab3f4dc	School of Community Health, Charles Sturt University, PO Box 789, Albury, 2640, NSW, Australia	Tinley P., School of Community Health, Charles Sturt University, PO Box 789, Albury, 2640, NSW, Australia	Background: High levels of occupational stress have been reported in podiatric physicians practicing in Australia. One possible stressor is the predominance of the treatment of aged patients with chronic disease in podiatric medical practice. Methods: Forty podiatric physicians attending a regional podiatric medical conference were invited to participate in the research using a convenience sampli…		Adult; Aged; Attitude of Health Personnel; Australia; Female; General Practitioners; Geriatrics; Humans; Incidence; Male; Middle Aged; Occupational Health; Physicians; Podiatry; Stress, Psychological; Young Adult; adult; aged; Australia; epidemiology; female; general practitioner; geriatrics; health personnel attitude; human; incidence; male; manpower; mental stress; middle aged; occupational hea…			P. Tinley; School of Community Health, Charles Sturt University, Albury, PO Box 789, 2640, Australia; email: ptinley@csu.edu.au		American Podiatric Medical Association	87507315			25815652	English	J. Am. Podiatr. Med. Assoc.	Article	Final		Scopus	2-s2.0-85016650487
Vuillermin G.; Bowles K.-A.; Iles R.; Williams C.	Vuillermin, Georde (57226656667); Bowles, Kelly-Ann (23017934600); Iles, Ross (24504218300); Williams, Cylie (36195300700)	57226656667; 23017934600; 24504218300; 36195300700	Quantifying lumbar movement patterns of allied health professionals in an australian health care facility	2021	Journal of Applied Biomechanics	37	4		304	310	6	0	10.1123/jab.2020-0268	https://www.scopus.com/inward/record.uri?eid=2-s2.0-85112295760&doi=10.1123%2fjab.2020-0268&partnerID=40&md5=4e521bc454b8992fe2e67473a1072d79	Department of Physiotherapy, Monash University, Peninsula Campus, Frankston, VIC, Australia; Department of Community Emergency Health and Paramedic Practice, Monash University, Peninsula Campus, Frankston, VIC, Australia; Allied Health, Peninsula Health, VIC, Australia	Vuillermin G., Department of Physiotherapy, Monash University, Peninsula Campus, Frankston, VIC, Australia; Bowles K.-A., Department of Community Emergency Health and Paramedic Practice, Monash University, Peninsula Campus, Frankston, VIC, Australia; Iles R., Department of Physiotherapy, Monash University, Peninsula Campus, Frankston, VIC, Australia; Williams C., Department of Physiotherapy, Mona…	Health professionals responsible for return to work plans have little data about allied health movement to guide recommendations following lower back injury. This study aimed to quantify the lumbar movement patterns of allied health professionals within a health care facility throughout a normal workday. An observational case study was undertaken at a public health care facility with 122 allied h…	Back pain; Occupational therapy; Physiotherapy; Podiatry; Return to work	Allied Health Personnel; Australia; Delivery of Health Care; Humans; Lumbosacral Region; Range of Motion, Articular; Health care; Back pain; Case-studies; Health professionals; Healthcare facility; Low back injury; Movement pattern; Podiatry; Public health care; Return to work; Work plan; adult; Article; case study; controlled study; demographics; dental staff; female; health care facility; healt…	National Health and Medical Research Council, NHMRC	C.W. is supported by a National Health and Medical Research Council Early Career Health Professional Research Fellowship. This research did not receive any specific grant from funding agencies in the public, commercial, or not-for-profit sectors.	C. Williams; Department of Physiotherapy, Monash University, Peninsula Campus, Frankston, Australia; email: cylie.williams@monash.edu		Human Kinetics Publishers Inc.	10658483		JABOE	33906160	English	J. Appl. Biomech.	Article	Final		Scopus	2-s2.0-85112295760
Walsh T.P.; Pilkington D.C.; Wong E.J.; Brown C.H.; Mercer G.E.	Walsh, Tom P. (55896939300); Pilkington, Dolores C. (56346163000); Wong, Esther J. (56345777800); Brown, Christopher H. (56346172700); Mercer, Graham E. (26635650000)	55896939300; 56346163000; 56345777800; 56346172700; 26635650000	Orthopaedic triaging by podiatrists: A prospective study of patient satisfaction and service efficiency	2014	Australian Health Review	38	4		406	411	5	11	10.1071/AH13243	https://www.scopus.com/inward/record.uri?eid=2-s2.0-84906824568&doi=10.1071%2fAH13243&partnerID=40&md5=39f2d2a731e209808b07a7fc65eecb8f	Department of Podiatry, Repatriation General Hospital, Daw-Park, SA 5041, Daws Road, Australia; School of Medicine, Faculty of Medicine, Nursing and Health Sciences, Flinders University, Bedford-Park, SA 5042, Australia; Department of Orthopaedic Surgery, Repatriation General Hospital, Daw-Park, SA 5041, Daws Road, Australia	Walsh T.P., Department of Podiatry, Repatriation General Hospital, Daw-Park, SA 5041, Daws Road, Australia, School of Medicine, Faculty of Medicine, Nursing and Health Sciences, Flinders University, Bedford-Park, SA 5042, Australia; Pilkington D.C., Department of Podiatry, Repatriation General Hospital, Daw-Park, SA 5041, Daws Road, Australia; Wong E.J., Department of Podiatry, Repatriation Gener…	Background The Southern Adelaide Local Health Network is serviced by one orthopaedic surgeon specialising in foot and ankle surgery. In 2011, the waiting list to see the surgeon was expanding and the need for assistance was growing. The Department of Podiatry agreed to provide a podiatrist to assist in the management of the outpatient waiting list. Although patient outcome is an important outcome…		Adult; Aged; Efficiency, Organizational; Female; Humans; Male; Middle Aged; Orthopedic Procedures; Orthopedics; Patient Satisfaction; Podiatry; Prospective Studies; Referral and Consultation; Surveys and Questionnaires; Triage; Waiting Lists; adult; aged; emergency health service; female; hospital admission; human; male; middle aged; organization and management; orthopedic surgery; orthopedics; p…			T.P. Walsh; Department of Podiatry, Repatriation General Hospital, Daw-Park, SA 5041, Daws Road, Australia; email: tom.walsh@health.sa.gov.au		CSIRO	1565788		AHREE	24871204	English	Aust. Health Rev.	Article	Final		Scopus	2-s2.0-84906824568
West M.; Sadler S.; Charles J.; Hawke F.; Lanting S.; Munteanu S.E.; Chuter V.	West, Matthew (57196457369); Sadler, Sean (56090980000); Charles, James (7202785223); Hawke, Fiona (25629527100); Lanting, Sean (56644632400); Munteanu, Shannon E. (6603593059); Chuter, Vivienne (6507041535)	57196457369; 56090980000; 7202785223; 25629527100; 56644632400; 6603593059; 6507041535	Yarning about foot care: evaluation of a foot care service for Aboriginal and Torres Strait Islander Peoples	2022	Journal of Foot and Ankle Research	15	1	25				1	10.1186/s13047-022-00524-9	https://www.scopus.com/inward/record.uri?eid=2-s2.0-85127459292&doi=10.1186%2fs13047-022-00524-9&partnerID=40&md5=2d06da867680668d8a3e77c6e6b0e857	Discipline of Podiatry, University of Newcastle, Ourimbah, 2258, NSW, Australia; First Peoples Health Unit, Griffith University, Gold Coast, 4215, QLD, Australia; Discipline of Podiatry, School of Allied Health, Human Services and Sport, La Trobe University, Melbourne, 3086, VIC, Australia; La Trobe Sport and Exercise Medicine Research Centre, School of Allied Health, Human Services and Sport, La…	West M., Discipline of Podiatry, University of Newcastle, Ourimbah, 2258, NSW, Australia; Sadler S., Discipline of Podiatry, University of Newcastle, Ourimbah, 2258, NSW, Australia; Charles J., First Peoples Health Unit, Griffith University, Gold Coast, 4215, QLD, Australia; Hawke F., Discipline of Podiatry, University of Newcastle, Ourimbah, 2258, NSW, Australia; Lanting S., Discipline of Podiat…	Background: Aboriginal and Torres Strait Islander Peoples have high rates of diabetes-related foot disease including foot ulcer and amputation. There has been limited evaluation of foot care services for Aboriginal and Torres Strait Islander Peoples. This project aimed to evaluate an Aboriginal and Torres Strait Islander foot care service (the Buridja Clinic) for prevention and management of diab…		Australia; Female; Foot Ulcer; Humans; Native Hawaiian or Other Pacific Islander; Podiatry; Surveys and Questionnaires; Australia; female; foot ulcer; human; podiatry; questionnaire	Buridja Clinic; Darkinjung Community of the Central Coast region of NSW	The authors would like to acknowledge the sovereign Traditional Owners of the lands and waters upon which we live and work, and the connection to Country of the Wiradjuri (Wellington), Awabakal (Lake Macquarie), Kombumerri people of the Yugambeh language region (Gold Coast), and Darkinyung (Central Coast) Peoples. We pay respect to Elders past and present. We would like to thank the Darkinjung Co…	S. Sadler; Discipline of Podiatry, University of Newcastle, Ourimbah, 2258, Australia; email: sean.sadler@newcastle.edu.au		BioMed Central Ltd	17571146			35369890	English	J. Foot Ankle Res.	Article	Final	All Open Access; Gold Open Access; Green Open Access	Scopus	2-s2.0-85127459292
West M.; Sadler S.; Hawke F.; Munteanu S.E.; Chuter V.	West, Matthew (57196457369); Sadler, Sean (56090980000); Hawke, Fiona (25629527100); Munteanu, Shannon E. (6603593059); Chuter, Vivienne (6507041535)	57196457369; 56090980000; 25629527100; 6603593059; 6507041535	Effect of a culturally safe student placement on students’ understanding of, and confidence with, providing culturally safe podiatry care	2021	Journal of Foot and Ankle Research	14	1	9				4	10.1186/s13047-021-00450-2	https://www.scopus.com/inward/record.uri?eid=2-s2.0-85099828822&doi=10.1186%2fs13047-021-00450-2&partnerID=40&md5=1f20076afd2fab1bd7a240849cd91925	Discipline of Podiatry, University of Newcastle, Ourimbah, 2258, NSW, Australia; Discipline of Podiatry, School of Allied Health, Human Services and Sport, La Trobe University, Melbourne, 3086, VIC, Australia; La Trobe Sport and Exercise Medicine Research Centre, School of Allied Health, Human Services and Sport, La Trobe University, Melbourne, 3086, VIC, Australia; Priority Research Centre for P…	West M., Discipline of Podiatry, University of Newcastle, Ourimbah, 2258, NSW, Australia; Sadler S., Discipline of Podiatry, University of Newcastle, Ourimbah, 2258, NSW, Australia; Hawke F., Discipline of Podiatry, University of Newcastle, Ourimbah, 2258, NSW, Australia; Munteanu S.E., Discipline of Podiatry, School of Allied Health, Human Services and Sport, La Trobe University, Melbourne, 3086…	Background: For university-based podiatry education there are little data available documenting the delivery method and impact of Aboriginal and Torres Strait Islander health curricula or the use of, and outcomes from, immersive clinical placements generally or specific to podiatry practice. Therefore, the primary aim of this study was to evaluate the effect of undertaking clinical placement in a…	Aboriginal and Torres Strait Islander Peoples; Cultural capability; Podiatry; Student placement; Survey	Adult; Clinical Competence; Cultural Competency; Culturally Competent Care; Female; Humans; Male; Oceanic Ancestry Group; Podiatry; Problem-Based Learning; Students, Medical; Surveys and Questionnaires; adult; clinical competence; cultural competence; education; ethnology; female; human; male; medical student; Oceanic ancestry group; podiatry; problem based learning; procedures; psychology; quest…	Central Coast region of NSW	We would like to acknowledge and thank the Darkinjung community of the Central Coast region of NSW for their support of, and invaluable contribution to, this research.	S. Sadler; Discipline of Podiatry, University of Newcastle, Ourimbah, 2258, Australia; email: sean.sadler@newcastle.edu.au		BioMed Central Ltd	17571146			33499892	English	J. Foot Ankle Res.	Article	Final	All Open Access; Gold Open Access; Green Open Access	Scopus	2-s2.0-85099828822
West M.; Sadler S.; Hawke F.; Munteanu S.E.; Chuter V.	West, Matthew (57196457369); Sadler, Sean (56090980000); Hawke, Fiona (25629527100); Munteanu, Shannon E. (6603593059); Chuter, Vivienne (6507041535)	57196457369; 56090980000; 25629527100; 6603593059; 6507041535	Foot health of Aboriginal and Torres Strait Islander Peoples in regional and rural NSW, Australia	2020	Journal of Foot and Ankle Research	13	1	27				4	10.1186/s13047-020-00397-w	https://www.scopus.com/inward/record.uri?eid=2-s2.0-85085635475&doi=10.1186%2fs13047-020-00397-w&partnerID=40&md5=aac2a1c27cd2e26e722e9c4dff8ae463	Discipline of Podiatry, University of Newcastle, Ourimbah, 2258, NSW, Australia; Discipline of Podiatry, School of Allied Health, Human Services and Sport, La Trobe University, Melbourne, 3086, VIC, Australia; La Trobe Sport and Exercise Medicine Research Centre, School of Allied Health, Human Services and Sport, La Trobe University, Melbourne, 3086, VIC, Australia; Priority Research Centre for P…	West M., Discipline of Podiatry, University of Newcastle, Ourimbah, 2258, NSW, Australia; Sadler S., Discipline of Podiatry, University of Newcastle, Ourimbah, 2258, NSW, Australia; Hawke F., Discipline of Podiatry, University of Newcastle, Ourimbah, 2258, NSW, Australia; Munteanu S.E., Discipline of Podiatry, School of Allied Health, Human Services and Sport, La Trobe University, Melbourne, 3086…	Background: Foot health of Aboriginal and Torres Strait Islander Australians' has not been established. Additionally, studies have shown that there is a lack of engagement of this population with general preventive foot care services. The aim of this study was to establish foot health in Aboriginal and Torres Strait Islander people attending two recently developed, culturally safe podiatry servic…	Cultural competency; Foot health status questionnaire; Indigenous peoples; Podiatry; Prevention	Cross-Sectional Studies; Culturally Competent Care; Female; Foot; Health Services, Indigenous; Health Status; Humans; Male; Middle Aged; New South Wales; Oceanic Ancestry Group; Patient Acceptance of Health Care; Podiatry; Preventive Health Services; Rural Population; cross-sectional study; ethnology; female; foot; health status; human; indigenous health care; male; middle aged; New South Wales; …			S. Sadler; Discipline of Podiatry, University of Newcastle, Ourimbah, 2258, Australia; email: sean.sadler@newcastle.edu.au		BioMed Central Ltd.	17571146			32466778	English	J. Foot Ankle Res.	Article	Final	All Open Access; Gold Open Access; Green Open Access	Scopus	2-s2.0-85085635475
Whitford D.; Smith T.; Newbury J.	Whitford, Deirdre (55336480100); Smith, Tony (7406760277); Newbury, Jonathan (7003643989)	55336480100; 7406760277; 7003643989	The South Australian Allied Health Workforce survey: Helping to fill the evidence gap in primary health workforce planning	2012	Australian Journal of Primary Health	18	3		234	241	7	20	10.1071/PY11027	https://www.scopus.com/inward/record.uri?eid=2-s2.0-84864989178&doi=10.1071%2fPY11027&partnerID=40&md5=42634ff29ccc0352f3a53cca667184f9	School of Population Health and Clinical Practice, University of Adelaide, North Terrace, Adelaide, SA 5005, Australia; University Department of Rural Health, Rural Clinical School - Northern New South Wales, University of Newcastle, Tamworth, NSW 2340, Australia; Spencer Gulf Rural Health School, University of Adelaide, University of South Australia, Port Lincoln, SA 5606, PO Box 3200, Australia	Whitford D., School of Population Health and Clinical Practice, University of Adelaide, North Terrace, Adelaide, SA 5005, Australia; Smith T., University Department of Rural Health, Rural Clinical School - Northern New South Wales, University of Newcastle, Tamworth, NSW 2340, Australia; Newbury J., Spencer Gulf Rural Health School, University of Adelaide, University of South Australia, Port Linco…	There is a lack of detailed evidence about the allied health workforce to inform proposed health care reforms. The South Australian Allied Health Workforce (SAAHW) survey collected data about the demographic characteristics, employment, education and recruitment and retention of allied health professionals in South Australia. The SAAHW questionnaire was widely distributed and 1539 responses were …	health reform; models of care; recruitment; retention	Adult; Aged; Allied Health Personnel; Career Mobility; Delivery of Health Care, Integrated; Female; Health Care Reform; Health Care Surveys; Health Services Research; Humans; Job Satisfaction; Male; Medically Underserved Area; Middle Aged; Personnel Selection; Professional Practice Location; Rural Health Services; South Australia; Urban Health Services; Young Adult; adult; aged; allied health edu…			D. Whitford; School of Population Health and Clinical Practice, University of Adelaide, North Terrace, Adelaide, SA 5005, Australia; email: dwhitford01@bigpond.com			18367399		AJPHG	23069367	English	Aust. J. Prim. Health	Review	Final		Scopus	2-s2.0-84864989178
Williams C.; Miyazaki K.; Borkowski D.; McKinstry C.; Cotchet M.; Haines T.	Williams, Cylie (36195300700); Miyazaki, Koki (57641671200); Borkowski, Donna (56689969500); McKinstry, Carol (14065094500); Cotchet, Matthew (36656965800); Haines, Terry (7006714314)	36195300700; 57641671200; 56689969500; 14065094500; 36656965800; 7006714314	Research capacity and culture of the Victorian public health allied health workforce is influenced by key research support staff and location	2015	Australian Health Review	39	3		303	311	8	47	10.1071/AH14209	https://www.scopus.com/inward/record.uri?eid=2-s2.0-84931373296&doi=10.1071%2fAH14209&partnerID=40&md5=18b1f66bf610e2f32cd9baa58a852734	Peninsula Health-Community Health, PO Box 52, Frankston, 3199, VIC, Australia; Monash University, Faculty of Medicine, Nursing and Health Sciences, School of Physiotherapy, PO Box 527, Frankston, 3199, VIC, Australia; Bendigo Health, PO Box 126, Bendigo, 3552, VIC, Australia; Latrobe Rural Health School, La Trobe University, Edwards Road, Flora Hill, 3550, VIC, Australia; Monash Health, Allied He…	Williams C., Peninsula Health-Community Health, PO Box 52, Frankston, 3199, VIC, Australia, Monash University, Faculty of Medicine, Nursing and Health Sciences, School of Physiotherapy, PO Box 527, Frankston, 3199, VIC, Australia; Miyazaki K., Peninsula Health-Community Health, PO Box 52, Frankston, 3199, VIC, Australia; Borkowski D., Bendigo Health, PO Box 126, Bendigo, 3552, VIC, Australia; McK…	Objective The aim of the present study was to identify and understand the self-rated research capacity and culture of the allied health workforce. Methods The present study was a cross-sectional survey. The Research Capacity and Culture tool was disseminated to all Victorian public health allied health departments. General demographic data were also collected, including the presence of an organis…		Adult; Aged; Allied Health Personnel; Cross-Sectional Studies; Female; Humans; Male; Middle Aged; Multivariate Analysis; Organizational Culture; Public Health; Research; Research Personnel; Victoria; Young Adult; adult; aged; Australia; cross-sectional study; female; human; male; middle aged; multivariate analysis; organization; paramedical personnel; personnel; public health; research; young adu…			C. Williams; Peninsula Health-Community Health, Frankston, PO Box 52, 3199, Australia; email: cyliewilliams@phcn.vic.gov.au		CSIRO	1565788		AHREE	25981456	English	Aust. Health Rev.	Article	Final		Scopus	2-s2.0-84931373296
Williams C.M.; Couch A.; Haines T.; Menz H.B.	Williams, Cylie M. (36195300700); Couch, Anna (57202969795); Haines, Terry (7006714314); Menz, Hylton B. (7006568131)	36195300700; 57202969795; 7006714314; 7006568131	Experiences of Australian podiatrists working through the 2020 coronavirus (COVID-19) pandemic: an online survey	2021	Journal of Foot and Ankle Research	14	1	11				12	10.1186/s13047-021-00449-9	https://www.scopus.com/inward/record.uri?eid=2-s2.0-85100429114&doi=10.1186%2fs13047-021-00449-9&partnerID=40&md5=ded54d15557ee61ac1e9f6b0b18e665a	Peninsula Health, Allied Health, Frankston, 3199, VIC, Australia; School of Primary and Allied Health Care, Monash University, Moorooduc Hwy, Frankston, 3199, VIC, Australia; Discipline of Podiatry, School of Allied Health, Human Services and Sport, La Trobe University, Melbourne, 3086, VIC, Australia	Williams C.M., Peninsula Health, Allied Health, Frankston, 3199, VIC, Australia, School of Primary and Allied Health Care, Monash University, Moorooduc Hwy, Frankston, 3199, VIC, Australia; Couch A., Peninsula Health, Allied Health, Frankston, 3199, VIC, Australia, School of Primary and Allied Health Care, Monash University, Moorooduc Hwy, Frankston, 3199, VIC, Australia; Haines T., School of Pri…	Background: On the 19th of January, 2020, the Chief Medical Officer of Australia issued a statement about a novel coronavirus, or SARS-CoV-2. Since this date, there have been variable jurisdictional responses, including lockdowns, and restrictions on podiatry practice. This study aimed to describe impacts of the SARS-CoV-2 pandemic on the podiatry profession in Australia. Methods: This was a cros…		Adult; Aged; Australia; COVID-19; Cross-Sectional Studies; Female; Health Care Surveys; Humans; Infection Control; Male; Middle Aged; Physicians; Podiatry; Practice Patterns, Physicians'; SARS-CoV-2; adult; aged; Australia; clinical practice; cross-sectional study; female; health care survey; human; infection control; male; middle aged; physician; podiatry; prevention and control; psychology	Australian Podiatry Association; Australian Podiatry Education and Research Foundation	This research was funded by the Australian Podiatry Education and Research Foundation, and the Australian Podiatry Association. The funders had no role in data analysis, interpretation or reporting of the results.	C.M. Williams; School of Primary and Allied Health Care, Monash University, Frankston, Moorooduc Hwy, 3199, Australia; email: Cylie.Williams@monash.edu		BioMed Central Ltd	17571146			33536046	English	J. Foot Ankle Res.	Article	Final	All Open Access; Gold Open Access; Green Open Access	Scopus	2-s2.0-85100429114
Williams C.M.; Gray K.; Davies N.; Barkocy M.; Fahey M.; Simmonds J.; Accardo P.; Eastwood D.; Pacey V.	Williams, Cylie M. (36195300700); Gray, Kelly (55317505600); Davies, Nina (57214750267); Barkocy, Marybeth (57194716928); Fahey, Michael (9535115300); Simmonds, Jane (20434379700); Accardo, Pasquale (57207537931); Eastwood, Deborah (7006715740); Pacey, Verity (26039481900)	36195300700; 55317505600; 57214750267; 57194716928; 9535115300; 20434379700; 57207537931; 7006715740; 26039481900	Exploring health professionals' understanding of evidence-based treatment for idiopathic toe walking	2020	Child: Care, Health and Development	46	3		310	319	9	16	10.1111/cch.12745	https://www.scopus.com/inward/record.uri?eid=2-s2.0-85079069128&doi=10.1111%2fcch.12745&partnerID=40&md5=8b488bc18d7d5c043f88808fb4b75667	Department of Physiotherapy, Monash University, Frankston, VIC, Australia; Peninsula Health, Allied Health, Frankston, VIC, Australia; Department of Health Professions, Macquarie University, Macquarie, NSW, Australia; Faculty of Health and Sciences, Staffordshire University, Stoke-on-Trent, United Kingdom; Division of Physical Therapy, University of New Mexico, Mexico; Department of Paediatrics, …	Williams C.M., Department of Physiotherapy, Monash University, Frankston, VIC, Australia, Peninsula Health, Allied Health, Frankston, VIC, Australia; Gray K., Department of Health Professions, Macquarie University, Macquarie, NSW, Australia; Davies N., Faculty of Health and Sciences, Staffordshire University, Stoke-on-Trent, United Kingdom; Barkocy M., Division of Physical Therapy, University of …	Background: Idiopathic toe walking (ITW) is an exclusionary diagnosis resulting in a child walking on the balls of their feet. Preferred treatment options may be due to the severity of the toe or the health professional preference There are limited guidelines supporting consistent treatment recommendations for this condition. This research aimed to understand agreement between health professional…	children; gait; idiopathic toe walking; medical practitioner; orthotist; physiotherapist; podiatrist	Child; Child, Preschool; Clinical Competence; Evidence-Based Practice; Female; Gait; Humans; Male; Orthopedic Procedures; Orthotic Devices; Pediatrics; Physical Therapy Modalities; Practice Patterns, Physicians'; Surveys and Questionnaires; Toes; article; child; clinical practice; consensus; control strategy; controlled study; demography; gait; human; intrarater reliability; kappa statistics; mot…	National Health and Medical Research Council, NHMRC	C. M. W. is supported by a National Health and Medical Research Council Early Career Health Professional Research Fellowship.	C.M. Williams; Department of Physiotherapy, Monash University, Frankston, Australia; email: cylie.williams@monash.edu		Blackwell Publishing Ltd	3051862		CCHDD	31957909	English	Child Care Health Dev.	Article	Final	All Open Access; Green Open Access	Scopus	2-s2.0-85079069128
Williams C.M.; James A.; Dars S.; Banwell H.	Williams, Cylie M. (36195300700); James, Alicia (55439512700); Dars, Sindhrani (57200695762); Banwell, Helen (14019072700)	36195300700; 55439512700; 57200695762; 14019072700	Development and use of the PodEssential and Paeds-PodEssential triage tools to define “essential” podiatry services. A Delphi survey, scoping review, and face validity testing study	2022	Journal of Foot and Ankle Research	15	1	20				3	10.1186/s13047-022-00525-8	https://www.scopus.com/inward/record.uri?eid=2-s2.0-85126079937&doi=10.1186%2fs13047-022-00525-8&partnerID=40&md5=b1ada660fd86372d9bb524f5a295fb4d	Peninsula Health, 4 Hastings Road, Frankston, 3199, VIC, Australia; Monash University, School of Primary and Allied Health, 47-49 Moorooduc Hwy, Frankston, 3199, VIC, Australia; Allied Health and Human Performance, University of South Australia, North Tce, Adelaide, 5001, Australia	Williams C.M., Peninsula Health, 4 Hastings Road, Frankston, 3199, VIC, Australia, Monash University, School of Primary and Allied Health, 47-49 Moorooduc Hwy, Frankston, 3199, VIC, Australia; James A., Peninsula Health, 4 Hastings Road, Frankston, 3199, VIC, Australia, Monash University, School of Primary and Allied Health, 47-49 Moorooduc Hwy, Frankston, 3199, VIC, Australia; Dars S., Allied He…	Background: The coronavirus pandemic resulted in unique challenges for podiatrists in Australia. Podiatrists were tasked with having to make triage decisions about face-to-face care without clear guidelines. This research aimed to develop podiatry triage tools to understand individual risk for adults and children, and explore the face validity of both tools. Methods: An online three-round modifie…	COVID-19; Delphi technique; Podiatry; Risk; Triage	Adult; Australia; Child; Consensus; Delphi Technique; Humans; Podiatry; Reproducibility of Results; Triage; adult; Australia; child; consensus; Delphi study; emergency health service; human; podiatry; reproducibility	Australian Podiatry Education and Research Foundation	The authors wish to acknowledge the support from Australian podiatrists who participated in this study through the rounds.	C.M. Williams; Monash University, School of Primary and Allied Health, Frankston, 47-49 Moorooduc Hwy, 3199, Australia; email: cylie.williams@monash.edu		BioMed Central Ltd	17571146			35260188	English	J. Foot Ankle Res.	Article	Final	All Open Access; Gold Open Access; Green Open Access	Scopus	2-s2.0-85126079937
Williams C.M.; Nester C.; Morrison S.C.	Williams, Cylie M. (36195300700); Nester, Chris (6701451575); Morrison, Stewart C. (10142428900)	36195300700; 6701451575; 10142428900	International approaches to paediatric podiatry curricula: It's the same, but different	2019	Journal of Foot and Ankle Research	12	1	28				3	10.1186/s13047-019-0339-9	https://www.scopus.com/inward/record.uri?eid=2-s2.0-85065466244&doi=10.1186%2fs13047-019-0339-9&partnerID=40&md5=c3f11f44654410adf2b3dff1315d8aee	Department of Physiotherapy, Monash University, McMahon's Road, Frankston, 3199, VIC, Australia; Peninsula Health, Allied Health, 4 Hastings Rd, Frankston, 3199, VIC, Australia; School of Health and Society, University of Salford, Salford Manchester, M6 6PU, United Kingdom; School of Health Sciences, University of Brighton, Eastbourne, BN20 7UR, United Kingdom	Williams C.M., Department of Physiotherapy, Monash University, McMahon's Road, Frankston, 3199, VIC, Australia, Peninsula Health, Allied Health, 4 Hastings Rd, Frankston, 3199, VIC, Australia; Nester C., School of Health and Society, University of Salford, Salford Manchester, M6 6PU, United Kingdom; Morrison S.C., School of Health Sciences, University of Brighton, Eastbourne, BN20 7UR, United Kin…	Introduction: Pre-registration / entry-level programmes of study provide the core knowledge, skills and abilities required for clinical practice. These programmes are where students are introduced to specialist domains of practice and begin to shape their professional interests. The aim of this research was to describe paediatric curricula within pre-registration and entry level podiatry programm…	Children; Curriculum; Education; Paediatric; Registration; Student; Undergraduate	Australasia; Child; Cross-Sectional Studies; Curriculum; Education, Medical, Undergraduate; Humans; International Cooperation; Pediatrics; Podiatry; United Kingdom; article; Australia; child; controlled study; coordination; curriculum; exploratory research; human; Malta; New Zealand; ontogeny; pediatrics; podiatry; registration; South Africa; statistics; student; synthesis; United Kingdom; Austra…	National Health and Medical Research Council, NHMRC	CMW is supported by a National Health and Medical Research Council Early Career Researcher Health Professional Fellowship. SCM and CN are co-PI on a five-year project funded by the Dr. William M Scholl Unit of Podiatric Development Fund.	C.M. Williams; Department of Physiotherapy, Monash University, Frankston, McMahon's Road, 3199, Australia; email: Cylie.williams@monash.edu		BioMed Central Ltd.	17571146			31086569	English	J. Foot Ankle Res.	Article	Final	All Open Access; Gold Open Access; Green Open Access	Scopus	2-s2.0-85065466244
Williams C.M.; Penkala S.; Smith P.; Haines T.; Bowles K.-A.	Williams, Cylie M. (36195300700); Penkala, Stefania (18635080000); Smith, Peter (55723639300); Haines, Terry (7006714314); Bowles, Kelly-Ann (23017934600)	36195300700; 18635080000; 55723639300; 7006714314; 23017934600	Exploring musculoskeletal injuries in the podiatry profession: An international cross sectional study	2017	Journal of Foot and Ankle Research	10	1	3				12	10.1186/s13047-016-0185-y	https://www.scopus.com/inward/record.uri?eid=2-s2.0-85009279036&doi=10.1186%2fs13047-016-0185-y&partnerID=40&md5=f5947f25ef0a0c47d6d4df9514872225	Monash University, Department of Physiotherapy, Frankston, 3199, VIC, Australia; University of Western Sydney, School of Science and Health, Penrith, 1797, NSW, Australia; Monash University, Epidemiology and Preventative Medicine, Prahran, 3181, VIC, Australia; Institute for Work and Health, Toronto, ON, Canada; University of Toronto, Dalla Lana School of Public Health, Toronto, Canada; Monash He…	Williams C.M., Monash University, Department of Physiotherapy, Frankston, 3199, VIC, Australia; Penkala S., University of Western Sydney, School of Science and Health, Penrith, 1797, NSW, Australia; Smith P., Monash University, Epidemiology and Preventative Medicine, Prahran, 3181, VIC, Australia, Institute for Work and Health, Toronto, ON, Canada, University of Toronto, Dalla Lana School of Publ…	Background: Workplace injury is an international costly burden. Health care workers are an essential component to managing musculoskeletal disorders, however in doing this, they may increase their own susceptibility. While there is substantial evidence about work-related musculoskeletal disorders across the health workforce, understanding risk factors in specific occupational groups, such as podi…	Back pain; Ergonomics; Health workforce; Musculoskeletal disorders	Adult; Aged; Australia; Cross-Sectional Studies; Female; Health Surveys; Humans; Low Back Pain; Male; Middle Aged; Musculoskeletal Pain; New Zealand; Occupational Diseases; Patient Care Team; Podiatry; Private Practice; Risk Factors; United Kingdom; Young Adult; adult; aged; Australia; clinical trial; cross-sectional study; female; health survey; human; low back pain; male; middle aged; multicent…	Canadian Institutes of Health Research, CIHR; National Health and Medical Research Council, NHMRC	Terry Haines is supported by a NHMRC Career Development Fellowship. Peter Smith is supported by a Research Chair in Gender, Work & Health from the Canadian Institutes of Health Research.	C.M. Williams; Monash University, Department of Physiotherapy, Frankston, 3199, Australia; email: cyliewilliams@phcn.vic.gov.au		BioMed Central Ltd.	17571146			28096901	English	J. Foot Ankle Res.	Article	Final	All Open Access; Gold Open Access; Green Open Access	Scopus	2-s2.0-85009279036
Yisma E.; Gillam M.; Versace V.L.; Jones S.; Walsh S.; May E.; Jones M.	Yisma, Engida (55556060700); Gillam, Marianne (36552295200); Versace, Vincent L. (15066265300); Jones, Sara (55319316700); Walsh, Sandra (7202682082); May, Esther (8370872200); Jones, Martin (55700795200)	55556060700; 36552295200; 15066265300; 55319316700; 7202682082; 8370872200; 55700795200	Geographical distribution of 3 allied health professions in South Australia: A summary of access and disadvantage	2021	Australian Journal of Rural Health	29	5		721	728	7	3	10.1111/ajr.12816	https://www.scopus.com/inward/record.uri?eid=2-s2.0-85116744324&doi=10.1111%2fajr.12816&partnerID=40&md5=15a286d4c47dd48b36fdea8667b2550a	Department of Rural Health, Allied Health & Human Performance, University South Australia, Whyalla and Mount Barker, SA, Australia; Deakin Rural Health, Faculty of Health, Deakin University, Warrnambool, VIC, Australia; Clinical and Health Sciences, University of South Australia, Adelaide, SA, Australia	Yisma E., Department of Rural Health, Allied Health & Human Performance, University South Australia, Whyalla and Mount Barker, SA, Australia; Gillam M., Department of Rural Health, Allied Health & Human Performance, University South Australia, Whyalla and Mount Barker, SA, Australia; Versace V.L., Deakin Rural Health, Faculty of Health, Deakin University, Warrnambool, VIC, Australia; Jones S., De…	Objective: To describe the distribution of 3 allied health professionals—occupational therapists, physiotherapists and podiatrists—in South Australia stratified by the Modified Monash Model and the Index of Relative Socio-Economic Disadvantage. Design: A descriptive data linkage cross-sectional study. Setting: The state of South Australia, Australia. Participants and main outcome measures: Distri…	allied health professionals; geographical distribution; health workforce distribution; Modified Monash Model; socio-economic disadvantage; South Australia	Allied Health Personnel; Cross-Sectional Studies; Health Occupations; Humans; Rural Health Services; South Australia; adult; article; cross-sectional study; female; geographic distribution; health practitioner; health workforce; human; male; occupational therapist; outcome assessment; paramedical profession; physiotherapist; podiatrist; rural area; South Australia; medical profession; paramedical…			E. Yisma; Department of Rural Health, Allied Health & Human Performance, University South Australia, Whyalla and Mount Barker, Australia; email: engida.derbie@unisa.edu.au		John Wiley and Sons Inc	10385282		AJRHF	34636104	English	Austr. J. Rural Health	Article	Final		Scopus	2-s2.0-85116744324
Yisma E.; Versace V.L.; Jones M.; Walsh S.; Jones S.; May E.; Puah L.S.; Gillam M.	Yisma, Engida (55556060700); Versace, Vincent L. (15066265300); Jones, Martin (55700795200); Walsh, Sandra (7202682082); Jones, Sara (55319316700); May, Esther (8370872200); Puah, Lee San (58126444600); Gillam, Marianne (36552295200)	55556060700; 15066265300; 55700795200; 7202682082; 55319316700; 8370872200; 58126444600; 36552295200	The distribution of registered occupational therapists, physiotherapists, and podiatrists in Australia	2023	PLoS ONE	18	9-Sep	e0291962				0	10.1371/journal.pone.0291962	https://www.scopus.com/inward/record.uri?eid=2-s2.0-85171960087&doi=10.1371%2fjournal.pone.0291962&partnerID=40&md5=e2b64675ca21774e6fa74c35602fae8d	Department of Rural Health, Allied Health & Human Performance, University of South Australia, Whyalla, Mount Barker, SA, Australia; Deakin Rural Health, Faculty of Health, Deakin University, Warrnambool, VIC, Australia; Clinical and Health Sciences, University of South Australia, Adelaide, SA, Australia	Yisma E., Department of Rural Health, Allied Health & Human Performance, University of South Australia, Whyalla, Mount Barker, SA, Australia; Versace V.L., Deakin Rural Health, Faculty of Health, Deakin University, Warrnambool, VIC, Australia; Jones M., Department of Rural Health, Allied Health & Human Performance, University of South Australia, Whyalla, Mount Barker, SA, Australia; Walsh S., Dep…	Background In Australia, the distribution of occupational therapists, physiotherapists, and podiatrists density (per 10,000 population) by measure of location/rurality, usual resident population, and area-level socioeconomic status has not been described. Objective To describe the national as well as states-and territories-wide distribution of registered allied health workforce—occupational thera…		Allied Health Personnel; Australia; Educational Personnel; Humans; Occupational Therapists; Physical Therapists; article; Australia; controlled study; health workforce; human; metropolitan area; occupational therapist; physiotherapist; podiatrist; social status; Australia; occupational therapist; paramedical personnel; teacher	Commonwealth Department of Health	Funding: This study was funded by the Commonwealth Department of Health via the Rural Health Multidisciplinary Training (RHMT) Program. The funder played no role in the design, conduct or interpretation of the analyses.	E. Yisma; Department of Rural Health, Allied Health & Human Performance, University of South Australia, Mount Barker, Whyalla, Australia; email: engida.derbie@unisa.edu.au		Public Library of Science	19326203		POLNC	37733814	English	PLoS ONE	Article	Final	All Open Access; Gold Open Access; Green Open Access	Scopus	2-s2.0-85171960087
Yuncken J.; Haines T.; Stolwyk R.J.; Williams C.M.	Yuncken, Julia (57201468998); Haines, Terrance (7006714314); Stolwyk, Renerus J. (8552725100); Williams, Cylie M. (36195300700)	57201468998; 7006714314; 8552725100; 36195300700	PoDFEd: Podiatrists and Diabetes Footcare Education Survey - How do Australian podiatrists provide diabetes education?	2020	Journal of Foot and Ankle Research	13	1	8				3	10.1186/s13047-020-0376-4	https://www.scopus.com/inward/record.uri?eid=2-s2.0-85079808024&doi=10.1186%2fs13047-020-0376-4&partnerID=40&md5=a30bdbdb44c243fa2e21582c4ddda83b	Monash University, Department of School of Primary and Allied Health Care, McMahon's Rd, Melbourne, 3199, VIC, Australia; School of Psychological Sciences, Monash University., Melbourne, Australia; Monash Institute of Cognitive and Clinical Neurosciences, Melbourne, Australia; Monash-Epworth Rehabilitation Research Centre, Melbourne, Australia; Peninsula Health, Allied Health, Melbourne, 3199, VI…	Yuncken J., Monash University, Department of School of Primary and Allied Health Care, McMahon's Rd, Melbourne, 3199, VIC, Australia; Haines T., Monash University, Department of School of Primary and Allied Health Care, McMahon's Rd, Melbourne, 3199, VIC, Australia; Stolwyk R.J., School of Psychological Sciences, Monash University., Melbourne, Australia, Monash Institute of Cognitive and Clinical…	Background: Podiatrists provide care and education to people with diabetes. This often includes the use of education relating to complications of the disease and how to prevent them. It is currently unknown how Australian podiatrists provide this education. This study aimed to describe the foot related diabetes education being delivered to people with diabetes within the Australian podiatry setti…	Podiatrists, Diabetes, Education, Complications, Foot	Adult; Australia; Cross-Sectional Studies; Diabetic Foot; Female; Health Care Surveys; Humans; Male; Middle Aged; Multivariate Analysis; Patient Education as Topic; Podiatry; Practice Patterns, Physicians'; adult; Australia; clinical practice; cross-sectional study; diabetic foot; female; health care survey; human; male; middle aged; multivariate analysis; patient education; podiatry; procedures	National Health and Medical Research Council, NHMRC	JY is supported through an Australian Government Research Training Program Scholarship. CMW is supported by a National Health and Medical Research Council Early Career Health Professional Research Fellowship. This research did not receive any additional funding.	J. Yuncken; Monash University, Department of School of Primary and Allied Health Care, Melbourne, McMahon's Rd, 3199, Australia; email: Julia.Yuncken@monash.edu		BioMed Central Ltd.	17571146			32070399	English	J. Foot Ankle Res.	Article	Final	All Open Access; Gold Open Access; Green Open Access	Scopus	2-s2.0-85079808024
Yuncken J.; Williams C.M.; Stolwyk R.; Haines T.P.	Yuncken, Julia (57201468998); Williams, Cylie M. (36195300700); Stolwyk, Rene (8552725100); Haines, Terry P. (7006714314)	57201468998; 36195300700; 8552725100; 7006714314	People with diabetes foot complications do not recall their foot education: A cohort study	2018	Journal of Foot and Ankle Research	11	1	12				7	10.1186/s13047-018-0255-4	https://www.scopus.com/inward/record.uri?eid=2-s2.0-85045002436&doi=10.1186%2fs13047-018-0255-4&partnerID=40&md5=c893ba1ea611c13f175ce1aec440d4e7	Peninsula Health, Community Health, PO Box 52, Frankston, 3199, VIC, Australia; Monash University, Department of Physiotherapy, McMahon's Rd, Frankston, 3199, VIC, Australia; School of Psychological Sciences, Monash University, Frankston, Australia; Monash Institute of Cognitive and Clinical Neurosciences, Frankston, Australia; Monash-Epworth Rehabilitation Research Centre, Frankston, Australia; …	Yuncken J., Peninsula Health, Community Health, PO Box 52, Frankston, 3199, VIC, Australia; Williams C.M., Peninsula Health, Community Health, PO Box 52, Frankston, 3199, VIC, Australia, Monash University, Department of Physiotherapy, McMahon's Rd, Frankston, 3199, VIC, Australia; Stolwyk R., School of Psychological Sciences, Monash University, Frankston, Australia, Monash Institute of Cognitive …	Background: The purpose of this study is to document what and how diabetes specific foot health information was provided during a podiatry consultation, and what information was retained at 1 month post consultation. Methods: This project was embedded within a prospective cohort study with two groups, podiatrists and people with diabetes. Data collection included the Problem Areas in Diabetes Que…	Diabetes education; Education retention; Foot education; Podiatry	Adult; Aged; Cohort Studies; Diabetic Foot; Female; Follow-Up Studies; Humans; Male; Mental Recall; Middle Aged; Patient Education as Topic; Podiatry; Self Care; Victoria; adult; aged; cohort analysis; diabetic foot; female; follow up; human; male; middle aged; patient education; podiatry; procedures; recall; self care; standards; Victoria	National Health and Medical Research Council, NHMRC	JY is supported through an Australian Government Research Training Program Scholarship. CW is supported by a National Health and Medical Research Council Early Career Health Professional Fellowship. This research did not receive any funding. Availability of data and materials. Not Applicable. Authors’ contributions. JY conceived the study and all authors contributed to the design. JY collected th…	J. Yuncken; Peninsula Health, Community Health, Frankston, PO Box 52, 3199, Australia; email: Julia.Yuncken@monash.edu		BioMed Central Ltd.	17571146			29636823	English	J. Foot Ankle Res.	Article	Final	All Open Access; Gold Open Access; Green Open Access	Scopus	2-s2.0-85045002436
Anning N.; Stokes-Parish J.; Banwell H.; Causby R.; Walsh A.; Tehan P.	Anning, Naomi (57208898686); Stokes-Parish, Jessica (57192671649); Banwell, Helen (14019072700); Causby, Ryan (37002531600); Walsh, Annie (55486456800); Tehan, Peta (56769826000)	57208898686; 57192671649; 14019072700; 37002531600; 55486456800; 56769826000	Determining confidence and anxiety of Australian community podiatrists in managing foot ulceration: A cross-sectional study	2024	Journal of Foot and Ankle Research	17	3	e12037				0	10.1002/jfa2.12037	https://www.scopus.com/inward/record.uri?eid=2-s2.0-85199525907&doi=10.1002%2fjfa2.12037&partnerID=40&md5=0c7c24f349f7dc23e34324bb7887c3c0	School of Medicine and Public Health, University of Newcastle, Callaghan, NSW, Australia; Faculty of Health Science and Medicine, Bond University, Gold Coast, QLD, Australia; Allied Health and Human Performance, University of South Australia, Adelaide, SA, Australia; School of Clinical Sciences, Faculty of Medicine, Nursing and Health Sciences, Monash University, Clayton, VIC, Australia; College …	Anning N., School of Medicine and Public Health, University of Newcastle, Callaghan, NSW, Australia; Stokes-Parish J., Faculty of Health Science and Medicine, Bond University, Gold Coast, QLD, Australia; Banwell H., Allied Health and Human Performance, University of South Australia, Adelaide, SA, Australia; Causby R., Allied Health and Human Performance, University of South Australia, Adelaide, S…	Background: Diabetes related foot ulcer (DFU) is a leading cause of impaired quality of life, disability, hospitalisation, amputation and mortality in people with diabetes. It is therefore critical that podiatrists across all settings, including community settings, are confident and capable of providing care for diabetes-related foot complications. This study aims to describe current practice, co…	anxiety; confidence; diabetic foot; foot ulcer; podiatry; survey	Adult; Aged; Anxiety; Attitude of Health Personnel; Australia; Clinical Competence; Cross-Sectional Studies; Diabetic Foot; Female; Humans; Male; Middle Aged; Podiatry; Surveys and Questionnaires; adult; aged; anxiety; Australia; clinical competence; cross-sectional study; diabetic foot; etiology; female; health personnel attitude; human; male; middle aged; podiatry; psychology; questionnaire; th…	Monash University, MU; Wiley - Monash University; Australian University Librarians	The authors would like to thank the participating podiatrists and the professional organisations who assisted in the distribution of this survey. No funding to declare. Open access publishing facilitated by Monash University, as part of the Wiley - Monash University agreement via the Council of Australian University Librarians.	P. Tehan; Monash Medical Centre, Clayton, Block E, Level 5, 3168, Australia; email: Peta.Tehan@monash.edu		John Wiley and Sons Inc	17571146			39051754	English	J. Foot Ankle Res.	Article	Final	All Open Access; Gold Open Access	Scopus	2-s2.0-85199525907
Bonanno D.R.; Couch A.; Haines T.; Menz H.B.; O'Sullivan B.G.; Williams C.M.	Bonanno, Daniel R. (20435563300); Couch, Anna (57202969795); Haines, Terry (7006714314); Menz, Hylton B. (7006568131); O'Sullivan, Belinda G. (57194348372); Williams, Cylie M. (36195300700)	20435563300; 57202969795; 7006714314; 7006568131; 57194348372; 36195300700	Burnout in podiatrists associated with individual characteristics, workplace and job satisfaction: A national survey	2024	Journal of Foot and Ankle Research	17	2	e12003				1	10.1002/jfa2.12003	https://www.scopus.com/inward/record.uri?eid=2-s2.0-85189615267&doi=10.1002%2fjfa2.12003&partnerID=40&md5=e2903342481f51d44dd8224dcfd08f8d	School of Allied Health, Human Services and Sport, La Trobe University, Melbourne, VIC, Australia; Allied Health, Peninsula Health, Frankston, VIC, Australia; School of Primary and Allied Health Care, Monash University, Frankston, VIC, Australia; School of Rural Health, Monash University, Bendigo, VIC, Australia	Bonanno D.R., School of Allied Health, Human Services and Sport, La Trobe University, Melbourne, VIC, Australia; Couch A., Allied Health, Peninsula Health, Frankston, VIC, Australia, School of Primary and Allied Health Care, Monash University, Frankston, VIC, Australia; Haines T., School of Primary and Allied Health Care, Monash University, Frankston, VIC, Australia; Menz H.B., School of Allied H…	Background: Burnout is highly prevalent among health practitioners. It negatively impacts job performance, patient care, career retention and psychological well-being. This study aimed to identify factors associated with burnout among Australian podiatrists. Methods: Data were collected from registered podiatrists via four online surveys administered annually from 2017 to 2020 as part of the Podi…	burnout; healthcare; podiatry; workforce	Australia; Burnout, Professional; Burnout, Psychological; Cross-Sectional Studies; Humans; Maslach Burnout Inventory; Psychological Tests; Self Report; Surveys and Questionnaires; Workplace; Australia; burnout; cross-sectional study; epidemiology; human; Maslach Burnout Inventory; professional burnout; psychologic test; psychology; questionnaire; self report; workplace	Australian Podiatry Education and Research Foundation, APERF; Australian Podiatry Association, APODA; La Trobe University, LTU; Australian University Librarians; National Health and Medical Research Council, NHMRC, (1135995); National Health and Medical Research Council, NHMRC	At the time these data were collected, HBM was a National Health and Medical Research Council Senior Research Fellow (ID: 1135995). AC was supported through an Australian Government Research Training Program Scholarship. This research was funded by the Australian Podiatry Education and Research Foundation and the Australian Podiatry Association. The funders had no role in data analysis, interpret…	D.R. Bonanno; School of Allied Health, Human Services and Sport, La Trobe University, Melbourne, Australia; email: d.bonanno@latrobe.edu.au		John Wiley and Sons Inc	17571146			38567752	English	J. Foot Ankle Res.	Article	Final	All Open Access; Gold Open Access; Green Open Access	Scopus	2-s2.0-85189615267
Brandenburg C.; Ward E.C.; Schwarz M.; Palmer M.; Hartley C.; Byrnes J.; Coccetti A.; Phillips R.; Wishart L.R.	Brandenburg, Caitlin (55681169400); Ward, Elizabeth C. (7202454033); Schwarz, Maria (57191369075); Palmer, Michelle (35095361300); Hartley, Carina (57458879500); Byrnes, Joshua (35070966100); Coccetti, Anne (57191369729); Phillips, Rachel (58326101200); Wishart, Laurelie R. (57212254555)	55681169400; 7202454033; 57191369075; 35095361300; 57458879500; 35070966100; 57191369729; 58326101200; 57212254555	â€˜The big value of it is getting the patient seen by the right person at the right timeâ€™: clinician perceptions of the value of allied health primary contact models of care	2024	International Journal for Quality in Health Care	36	1	mzae021				1	10.1093/intqhc/mzae021	https://www.scopus.com/inward/record.uri?eid=2-s2.0-85187112024&doi=10.1093%2fintqhc%2fmzae021&partnerID=40&md5=135b343f138629b44f700008b3f6c201	Centre for Functioning and Health Research, Metro South Health, 199 Ipswich Road, Brisbane, 4102, QLD, Australia; School of Health and Rehabilitation Sciences, The University of Queensland, Fred Schonell Drive, Brisbane, 4072, QLD, Australia; Allied Health, Metro South Health, Cnr Armstrong and Loganlea Roads, Brisbane, 4131, QLD, Australia; Nutrition and Dietetics, Logan Hospital, Metro South He…	Brandenburg C., Centre for Functioning and Health Research, Metro South Health, 199 Ipswich Road, Brisbane, 4102, QLD, Australia, Centre for Functioning and Health Research, Metro South Health, PO Box 6053, Buranda, 4102, QLD, Australia; Ward E.C., Centre for Functioning and Health Research, Metro South Health, 199 Ipswich Road, Brisbane, 4102, QLD, Australia, School of Health and Rehabilitation …	Allied health primary contact clinic models of care have increasingly been used as a strategy to increase public health service capacity. A recent systematic review found little consistency or agreement on how primary contact clinics are evaluated. The concept of value of primary contact clinics, which has important implications for evaluation, has not yet been explored in-depth. To explore allie…	allied health; clinical pathways; evaluation; health services; models of care; performance; workforce	Ambulatory Care Facilities; Australia; Humans; Patient Satisfaction; Patients; Article; attitude to health; audiology; clinical outcome; clinical pathway; clinician; demographics; dietitian; emergency medicine; endocrinology; exploratory research; female; gastroenterology; gynecology; health care system; health economics; health service; human; human experiment; immunology; male; maxillofacial de…	Metro South Health, MSH, (RSS_2021_164); Metro South Health, MSH	This work was supported by a Research Support Scheme Co-funded Collaboration Grant from Metro South Health [grant number RSS_2021_164]. The views expressed in this work are those of the authors or participants and not necessarily those of affiliated or funding organizations.	C. Brandenburg; Centre for Functioning and Health Research, Metro South Health, Brisbane, 199 Ipswich Road, 4102, Australia; email: Caitlin.Brandenburg@health.qld.gov.au		Oxford University Press	13534505		IJQCF	38442741	English	Int. J. Qual. Health Care	Article	Final		Scopus	2-s2.0-85187112024
Brentnall J.; Rossiter L.; Judd B.; Cowley E.; McCormick K.; Turk R.; Thackray D.	Brentnall, Jennie (24490977200); Rossiter, Laura (57746064600); Judd, Belinda (57147151200); Cowley, Emma (35261479200); McCormick, Keith (56081118800); Turk, Ruth (22958746800); Thackray, Debbie (6602946222)	24490977200; 57746064600; 57147151200; 35261479200; 56081118800; 22958746800; 6602946222	Educational design insights for interprofessional immersive simulation to prepare allied health students for clinical placements	2024	Advances in Simulation	9	1	45				0	10.1186/s41077-024-00316-0	https://www.scopus.com/inward/record.uri?eid=2-s2.0-85210481243&doi=10.1186%2fs41077-024-00316-0&partnerID=40&md5=aea9d5d408529479fbac9401827132c6	University of Sydney, Sydney, 2006, NSW, Australia; University of Southampton, Southampton, SO17 1BJ, United Kingdom	Brentnall J., University of Sydney, Sydney, 2006, NSW, Australia; Rossiter L., University of Southampton, Southampton, SO17 1BJ, United Kingdom; Judd B., University of Sydney, Sydney, 2006, NSW, Australia; Cowley E., University of Southampton, Southampton, SO17 1BJ, United Kingdom; McCormick K., University of Southampton, Southampton, SO17 1BJ, United Kingdom; Turk R., University of Southampton, …	Background: Positive outcomes of simulation programmes to prepare students for placement are widely noted. However, few studies adequately describe considerations for designing allied health placement simulations. There exists a conceptual framework to guide such simulation design, which draws on theory and educational expertise but to date lacks varied stakeholder perspectives. This study aimed …	Allied health; Clinical placements; Interprofessional learning; Practice learning preparation; Simulation-based education; Work-integrated learning		University of Southampton; SimComm Academy Ltd; Higher Education England Southeast Clinical Placement Expansion Programme	Funding text 1: We thank the students, practice educators, and actors involved in the programme. We acknowledge the following University of Southampton staff contributed to the funding application or the design and delivery of the programme: William Edwards, Mandy Fader, Cheryl Metcalf, Rachel Dadswell, Karen Witt, Sarah Mcginley, and John Vear. We also thank Carrie Hamilton, Director of SimComm …	D. Thackray; University of Southampton, Southampton, SO17 1BJ, United Kingdom; email: dt5@soton.ac.uk		BioMed Central Ltd	20590628				English	Adv Simul	Article	Final	All Open Access; Gold Open Access	Scopus	2-s2.0-85210481243
Hearn C.; Ross J.-A.; Govier A.; Semciw A.I.	Hearn, Cherie (57602272600); Ross, Julie-Anne (57212244562); Govier, Adam (56562947700); Semciw, Adam Ivan (55022720000)	57602272600; 57212244562; 56562947700; 55022720000	Clinical care ratios for allied health practitioners: An update and implications for workforce planning	2024	Australian Health Review	48	5		562	568	6	1	10.1071/AH24079	https://www.scopus.com/inward/record.uri?eid=2-s2.0-85206332803&doi=10.1071%2fAH24079&partnerID=40&md5=cc5dfb0f9e26f2df46fd8be542b34231	Physiotherapy Department, Division of Allied Health and Rehabilitation, Princess Alexandra Hospital, Metro South Health, Brisbane, QLD, Australia; Department of Allied Health, Division of Allied Health and Rehabilitation, Princess Alexandra Hospital, Brisbane, QLD, Australia; Department of Allied Health, Royal Adelaide Hospital, Central Adelaide Local Health Network, Adelaide, SA, Australia; Scho…	Hearn C., Physiotherapy Department, Division of Allied Health and Rehabilitation, Princess Alexandra Hospital, Metro South Health, Brisbane, QLD, Australia; Ross J.-A., Department of Allied Health, Division of Allied Health and Rehabilitation, Princess Alexandra Hospital, Brisbane, QLD, Australia; Govier A., Department of Allied Health, Royal Adelaide Hospital, Central Adelaide Local Health Netwo…	Objective: Clinical care ratios are used to quantify and benchmark the activity of allied health professionals. This study aims to review previous recommendations and identify what variables may influence them. Method: Data was collected from the core allied health professions (audiology, nutrition and dietetics, occupational therapy, physiotherapy, podiatry, prosthetics and orthotics, psychology…	allied health; benchmarking; caseload; clinical care; clinical care ratio; staffing ratios; workforce planning; workload				C. Hearn; Physiotherapy Department, Division of Allied Health and Rehabilitation, Princess Alexandra Hospital, Metro South Health, Brisbane, Australia; email: cherie.hearn@health.qld.gov.au		CSIRO	1565788		AHREE		English	Aust. Health Rev.	Article	Final	All Open Access; Green Open Access	Scopus	2-s2.0-85206332803
Horsley J.; Nancarrow S.	Horsley, Joshua (57191876105); Nancarrow, Susan (10043818700)	57191876105; 10043818700	A population-based model of indicators of allied health workforce needs: proof-of-concept in podiatry	2024	Australian Health Review	49	1	AH24191				0	10.1071/AH24191	https://www.scopus.com/inward/record.uri?eid=2-s2.0-85217947703&doi=10.1071%2fAH24191&partnerID=40&md5=7b2fb4a7b3bac010a09cbe97ab59b892	School of Public Health, University of Sydney, Camperdown, 2050, NSW, Australia; School of Health and Human Sciences, Southern Cross University, Lismore, 2480, NSW, Australia	Horsley J., School of Public Health, University of Sydney, Camperdown, 2050, NSW, Australia; Nancarrow S., School of Public Health, University of Sydney, Camperdown, 2050, NSW, Australia, School of Health and Human Sciences, Southern Cross University, Lismore, 2480, NSW, Australia	Objective. Allied health workforce planning faces challenges because of insufficient metrics that accurately reflect population need for services. This paper presents a method and proof-of-concept in the podiatry profession for developing population-based need indicators and indices suitable for allied health workforce planning and comparative benchmarking. Methods. Population-based indicators of…	allied health; need index; need indicator; podiatry; population health; population ratio; workforce planning; workforce ratio; workforce supply	Aged; Aged, 80 and over; Allied Health Personnel; Australia; Benchmarking; Female; Health Services Needs and Demand; Health Workforce; Humans; Male; Podiatry; aged; Australia; benchmarking; female; health service; health workforce; human; male; paramedical personnel; podiatry; very elderly			J. Horsley; School of Public Health, University of Sydney, Camperdown, 2050, Australia; email: joshua.horsley@sydney.edu.au; S. Nancarrow; HealthWork International, Brisbane, Level 8, â€˜The Annexâ€™, 12 Creek Street, 4000, Australia; email: susan@hwitl.com		CSIRO Publishing	1565788		AHREE	39648145	English	Aust. Health Rev.	Article	Final		Scopus	2-s2.0-85217947703
Kaminski M.R.; Raspovic A.; Munteanu S.E.	Kaminski, Michelle R. (56785174900); Raspovic, Anita (6508053594); Munteanu, Shannon E. (6603593059)	56785174900; 6508053594; 6603593059	Enhancing teamwork in higher education: Experiences of podiatry students using SPARKPLUS for self- and peer-assessment in group work	2024	Journal of Foot and Ankle Research	17	4	e70010				0	10.1002/jfa2.70010	https://www.scopus.com/inward/record.uri?eid=2-s2.0-85209892132&doi=10.1002%2fjfa2.70010&partnerID=40&md5=b57b18571a551e6d04f9d0e142228afc	Discipline of Podiatry, School of Allied Health, Human Services and Sport, La Trobe University, Melbourne, VIC, Australia; Department of Podiatry, Monash Health, Melbourne, VIC, Australia; School of Primary and Allied Health Care, Monash University, Melbourne, VIC, Australia	Kaminski M.R., Discipline of Podiatry, School of Allied Health, Human Services and Sport, La Trobe University, Melbourne, VIC, Australia, Department of Podiatry, Monash Health, Melbourne, VIC, Australia, School of Primary and Allied Health Care, Monash University, Melbourne, VIC, Australia; Raspovic A., Discipline of Podiatry, School of Allied Health, Human Services and Sport, La Trobe University…	Background: Teamwork is essential for delivering high-quality healthcare, particularly given the increasing complexity of care due to chronic diseases, comorbidities and limited resources. The necessary skills and attributes for effective teamwork are often taught and assessed through group work within healthcare education programs. While group work can assist the development of skills and attrib…	allied health students; assessment; group work; health education; podiatry	Education, Medical, Undergraduate; Female; Focus Groups; Group Processes; Humans; Male; Patient Care Team; Peer Group; Peer Review; Podiatry; Self-Assessment; Students, Medical; Young Adult; education; female; group process; human; information processing; male; medical education; medical student; patient care team; peer group; peer review; podiatry; procedures; psychology; self evaluation; young …	La Trobe University, LTU; Samantha Condello; Australian University Librarians	Funding text 1: The authors would like to thank the podiatry students for volunteering their time to be involved in the focus groups. The authors would also like to thank Samantha Condello who checked the transcripts for accuracy. A project grant for this study was received from the La Trobe University Office of Research Infrastructure\u2014Social Assistance Research Platform. ; Funding text 2: T…	M.R. Kaminski; Discipline of Podiatry, School of Allied Health, Human Services and Sport, La Trobe University, Melbourne, 3086, Australia; email: m.kaminski@latrobe.edu.au		John Wiley and Sons Inc	17571146			39558623	English	J. Foot Ankle Res.	Article	Final	All Open Access; Gold Open Access	Scopus	2-s2.0-85209892132
Kaminski M.R.; Whittaker G.A.; Robinson C.; Cotchett M.; Ho M.; Munteanu S.E.; Dollinger M.; Kazantzis S.; Li X.; Causby R.S.; Frecklington M.; Walmsley S.; Chuter V.; Casey S.L.; Hugo B.; Bonanno D.R.	Kaminski, Michelle R. (56785174900); Whittaker, Glen A. (56072355300); Robinson, Caroline (8362438200); Cotchett, Matthew (36656965800); Ho, Malia (57208445554); Munteanu, Shannon E. (6603593059); Dollinger, Mollie (57201722485); Kazantzis, Sia (57226560519); Li, Xia (59314077600); Causby, Ryan S. (37002531600); Frecklington, Mike (53981280900); Walmsley, Steven (37075862600); Chuter, Vivienne (6…	56785174900; 56072355300; 8362438200; 36656965800; 57208445554; 6603593059; 57201722485; 57226560519; 59314077600; 37002531600; 53981280900; 37075862600; 6507041535; 56139466100; 57573847800; 20435563300	Motivators and barriers for studying podiatry in Australia and New Zealand: A mixed methods study	2024	Journal of Foot and Ankle Research	17	3	e70004				0	10.1002/jfa2.70004	https://www.scopus.com/inward/record.uri?eid=2-s2.0-85203193267&doi=10.1002%2fjfa2.70004&partnerID=40&md5=02294905d9c9764c271b58acbcd68195	Discipline of Podiatry, School of Allied Health, Human Services and Sport, La Trobe University, Melbourne, VIC, Australia; Department of Podiatry, Monash Health, Melbourne, VIC, Australia; School of Primary and Allied Health Care, Monash University, Melbourne, VIC, Australia; School of Allied Health, Exercise and Sports Sciences, Charles Sturt University, Albury, NSW, Australia; Faculty of Health…	Kaminski M.R., Discipline of Podiatry, School of Allied Health, Human Services and Sport, La Trobe University, Melbourne, VIC, Australia, Department of Podiatry, Monash Health, Melbourne, VIC, Australia, School of Primary and Allied Health Care, Monash University, Melbourne, VIC, Australia; Whittaker G.A., Discipline of Podiatry, School of Allied Health, Human Services and Sport, La Trobe Univers…	Background: Podiatry enrolments at Australian and New Zealand universities have decreased by 17.3% since 2015, which threatens the profession's sustainability and the health and wellbeing of Australian and New Zealand people and communities. Reasons for this decline remain unclear due to insufficient evidence on factors influencing career choices. The overarching aim of this study was to identify…	career choice; health workforce; podiatry; students; university	Adult; Australia; Career Choice; Female; Humans; Male; Motivation; New Zealand; Podiatry; Surveys and Questionnaires; Young Adult; adult; allied health student; article; Australia; Australia and New Zealand; awareness; career; controlled study; decision making; evidence gap; female; groups by age; health workforce; human; knowledge; male; New Zealand; occupational therapy; physiotherapy; podiatry…	Australasian Council of Podiatry Deans; Charles Sturt University, CSU; University of Newcastle, University of South Australia; Australian Podiatry Education and Research Foundation, APERF; Auckland University of Technology, New Zealand, AUT; University of Western Sydney, UWS; University of Western Australia, UWA; La Trobe University, LTU; Australian University Librarians; Central Queensland Unive…	The authors would like to acknowledge and thank all the Program Leads from the podiatry and non-podiatry undergraduate programs at the following universities: Auckland University of Technology, Central Queensland University, Charles Sturt University, La Trobe University, Southern Cross University, University of Newcastle, University of South Australia, University of Western Australia and Western …	M.R. Kaminski; Discipline of Podiatry, School of Allied Health, Human Services and Sport, La Trobe University, Melbourne, 3086, Australia; email: m.kaminski@latrobe.edu.au		John Wiley and Sons Inc	17571146			39229789	English	J. Foot Ankle Res.	Article	Final	All Open Access; Gold Open Access	Scopus	2-s2.0-85203193267
Ogrin R.; Rushford M.-A.; Fallon J.; Mannix R.; Quinn B.; Lewis A.	Ogrin, Rajna (8386904400); Rushford, Mary-Anne (59011207400); Fallon, Joseph (59011305400); Mannix, Rebecca (59011342000); Quinn, Ben (59011413300); Lewis, Anthony (59011446800)	8386904400; 59011207400; 59011305400; 59011342000; 59011413300; 59011446800	Describing the development and implementation of a novel collaborative multidisciplinary approach to deliver foot health supports for individuals experiencing homelessness and its outcomes	2024	PLoS ONE	19	45751	e0302572				3	10.1371/journal.pone.0302572	https://www.scopus.com/inward/record.uri?eid=2-s2.0-85191911213&doi=10.1371%2fjournal.pone.0302572&partnerID=40&md5=6a4f40bf47c1d8a9d657185c39070a8a	Bolton Clarke Research Institute, Forest Hill, VIC, Australia; Bolton Clarke Homeless Persons Program, Melbourne, VIC, Australia; cohealth, Melbourne, VIC, Australia; Footscape, Macleod, VIC, Australia	Ogrin R., Bolton Clarke Research Institute, Forest Hill, VIC, Australia; Rushford M.-A., Bolton Clarke Homeless Persons Program, Melbourne, VIC, Australia; Fallon J., Bolton Clarke Homeless Persons Program, Melbourne, VIC, Australia; Mannix R., cohealth, Melbourne, VIC, Australia; Quinn B., cohealth, Melbourne, VIC, Australia; Lewis A., Footscape, Macleod, VIC, Australia	Basic foot care is a real need of people experiencing homelessness. To improve access to foot health for this group, three services structured to provide healthcare support for people experiencing homelessness collaborated in metropolitan Melbourne, Australia: an established nurse-led Homeless Persons Program (HPP), a specialty community health podiatry clinic servicing people experiencing homele…		Adult; Australia; Female; Foot Diseases; Health Services Accessibility; Humans; Ill-Housed Persons; Male; Middle Aged; Podiatry; adoption; adult; Article; Australia; cost effectiveness analysis; development; diabetes mellitus; disease predisposition; female; foot care; Happy Feet program; health program; homelessness; human; human experiment; implementation science; male; middle aged; mycosis; na…			R. Ogrin; Bolton Clarke Research Institute, Forest Hill, Australia; email: rogrin@boltonclarke.com.au		Public Library of Science	19326203		POLNC	38687771	English	PLoS ONE	Article	Final	All Open Access; Gold Open Access; Green Open Access	Scopus	2-s2.0-85191911213
Paisley K.; Sadler S.; West M.; Gerrard J.; Wilson R.; Searle A.; Chuter V.	Paisley, Kate (59467059800); Sadler, Sean (56090980000); West, Matthew (57196457369); Gerrard, James (57194078097); Wilson, Rhonda (57209102783); Searle, Angela (56118213300); Chuter, Vivienne (6507041535)	59467059800; 56090980000; 57196457369; 57194078097; 57209102783; 56118213300; 6507041535	Determining health professional studentsâ€™ self-perceived cultural capability following participation in clinical placement with Aboriginal and Torres Strait Islander Peoples: A systematic review	2024	Journal of Foot and Ankle Research	17	4	e70017				0	10.1002/jfa2.70017	https://www.scopus.com/inward/record.uri?eid=2-s2.0-85211599504&doi=10.1002%2fjfa2.70017&partnerID=40&md5=dc2050ecf48067ddafbbb3e39fd56d80	Discipline of Podiatry, University of Newcastle, Darkinjung (Ourimbah), NSW, Australia; Discipline of Podiatry, School of Health Science, Western Sydney University, Dharawal (Campbelltown), NSW, Australia; Central Australian Aboriginal Congress, Mparntwe (Alice Springs), NT, Australia; School of Nursing and Midwifery, University of Newcastle, Darkinjung (Gosford), NSW, Australia; School of Nursin…	Paisley K., Discipline of Podiatry, University of Newcastle, Darkinjung (Ourimbah), NSW, Australia; Sadler S., Discipline of Podiatry, School of Health Science, Western Sydney University, Dharawal (Campbelltown), NSW, Australia; West M., Discipline of Podiatry, School of Health Science, Western Sydney University, Dharawal (Campbelltown), NSW, Australia; Gerrard J., Discipline of Podiatry, School …	Background: Collective evaluation of studies assessing studentsâ€™ self-perceived cultural capability following clinical placement is required to help inform future cultural capability training for both university and healthcare service environments. Therefore, the aim of this systematic review was to evaluate studies investigating health professional studentsâ€™ self-perceived cultural capabilit…	Aboriginal and Torres Strait Islander; clinical placement; cultural capability; systematic review	Australia; Australian Aboriginal and Torres Strait Islander Peoples; Cultural Competency; Health Services, Indigenous; Humans; Self Concept; Students, Health Occupations; Australia; cultural anthropology; cultural safety; data extraction; female; First Nation; health practitioner; human; indigenous people; male; medical profession; participation; review; systematic review; Torres Strait Islander;…	Western Sydney University; Australian University Librarians	The authors would like to acknowledge the sovereign Traditional Owners of the lands and waters upon which we live and work, and the connection to Country of the Darug, Dharawal, Tharawal, Eora, Wiradjuri, Awabakal, Wadawurrung, and Darkinjung Peoples. We pay respect to Elders past and present. All authors would like to acknowledge the incommensurate value treaty, self-determination, shared ontolo…	S. Sadler; Discipline of Podiatry, School of Health Science, Western Sydney University, Dharawal (Campbelltown), Australia; email: s.sadler@westernsydney.edu.au		John Wiley and Sons Inc	17571146			39654074	English	J. Foot Ankle Res.	Review	Final	All Open Access; Gold Open Access	Scopus	2-s2.0-85211599504
Parnell T.; Robson K.; Nelson S.; Xie G.; Hayes K.; Hoffman L.; Wells C.	Parnell, Tracey (36504798900); Robson, Kristy (56936137000); Nelson, Stephanie (59180863100); Xie, Gang (57214247988); Hayes, Karen (57316931100); Hoffman, Laura (56167815400); Wells, Cherie (45162056700)	36504798900; 56936137000; 59180863100; 57214247988; 57316931100; 56167815400; 45162056700	Preparing healthcare professional students for rural, regional and remote practice: demonstrating the effectiveness of an interprofessional simulation learning experience	2024	Journal of Interprofessional Care	38	5		846	854	8	0	10.1080/13561820.2024.2367424	https://www.scopus.com/inward/record.uri?eid=2-s2.0-85196557395&doi=10.1080%2f13561820.2024.2367424&partnerID=40&md5=61d3df43ecc02f1aa5f144080450876b	School of Allied Health, Exercise and Sports Sciences, Charles Sturt University, Albury, Australia; Three Rivers Department of Rural Health, Charles Sturt University, Albury, Australia; Three Rivers Department of Rural Health, Charles Sturt University, Orange, Australia; Quantitative Consulting Unit, Charles Sturt University, Wagga Wagga, Australia; School of Allied Health, Exercise and Sports Sc…	Parnell T., School of Allied Health, Exercise and Sports Sciences, Charles Sturt University, Albury, Australia; Robson K., Three Rivers Department of Rural Health, Charles Sturt University, Albury, Australia; Nelson S., Three Rivers Department of Rural Health, Charles Sturt University, Orange, Australia; Xie G., Quantitative Consulting Unit, Charles Sturt University, Wagga Wagga, Australia; Hayes…	Undertaking an authentic interprofessional simulation experience may be a useful and consistent strategy for healthcare professional students to build competencies required for a rural healthcare context. An observational comparative study design was adopted to evaluate a clinical simulation experience created to develop the interprofessional competencies of a sample of healthcare professional st…	Healthcare professional students; interprofessional education; interprofessional practice; rural health; simulation; simulation-based learning	Clinical Competence; Cooperative Behavior; Female; Humans; Interprofessional Education; Interprofessional Relations; Male; New South Wales; Retrospective Studies; Rural Health Services; Simulation Training; Students, Health Occupations; adult; article; Australia; health care personnel; human; interprofessional education; learning; major clinical study; male; New South Wales; observational study; …	Institute of Chemistry, Chinese Academy of Sciences, ICCAS; Three Rivers Department of Rural Health	The authors would like to acknowledge the support of our academic colleagues and the external clinicians for their role in designing and delivering this experience and extend our appreciation to the students who consented to participating in this research and completed the ICCAS. We would also like to acknowledge the in-kind contribution of the Charles Sturt University Quantitative Consulting Uni…	T. Parnell; School of Allied Health, Exercise and Sports Sciences, Charles Sturt University, Albury, PO Box 789, 2640, Australia; email: tparnell@csu.edu.au		Taylor and Francis Ltd.	13561820		JINCF	38899500	English	J. Interprof. Care	Article	Final	All Open Access; Hybrid Gold Open Access	Scopus	2-s2.0-85196557395
Tehan P.E.; Donnelly H.; Martin E.; Peterson B.; Hawke F.	Tehan, Peta Ellen (56769826000); Donnelly, Hailey (57367501100); Martin, Emma (57675210700); Peterson, Benjamin (57204554191); Hawke, Fiona (25629527100)	56769826000; 57367501100; 57675210700; 57204554191; 25629527100	Experiences and impact of a rural Australian high-risk foot service: A multiple-methods study	2024	Australian Journal of Rural Health	32	2		286	298	12	1	10.1111/ajr.13087	https://www.scopus.com/inward/record.uri?eid=2-s2.0-85184908695&doi=10.1111%2fajr.13087&partnerID=40&md5=f9638944e2dec75031df6c9c288437b6	Subfaculty of Clinical and Molecular Sciences, Faculty of Medicine, Nursing and Allied Health, Monash University, Clayton, VIC, Australia; Podiatry and High Risk Foot Service, Hunter New England Local Health District, Newcastle, NSW, Australia; School of Health Sciences, College of Health, Medicine and Wellbeing, University of Newcastle, Callaghan, NSW, Australia; Podiatry and High Risk Foot Serv…	Tehan P.E., Subfaculty of Clinical and Molecular Sciences, Faculty of Medicine, Nursing and Allied Health, Monash University, Clayton, VIC, Australia, Podiatry and High Risk Foot Service, Hunter New England Local Health District, Newcastle, NSW, Australia, School of Health Sciences, College of Health, Medicine and Wellbeing, University of Newcastle, Callaghan, NSW, Australia; Donnelly H., School …	Objective: Most podiatry-led high-risk foot services (HRFS) in Australia are located in metropolitan areas or large regional centres. In rural areas, where there are limited specialist services, individuals with diabetes-related foot ulceration are more likely to undergo amputation. This study aimed to explore clinicians' perceptions of a recently implemented HRFS in rural New South Wales, Austra…	cultural safety; diabetes-related foot ulceration; high-risk foot service; multidisciplinary care; rural Australia health outcomes; rural health	Australia; Humans; New South Wales; Retrospective Studies; Rural Health Services; Rural Population; Australia; human; New South Wales; retrospective study; rural health care; rural population	University of Newcastle, as part of the Wiley - The University of Newcastle; Australian University Librarians; School of Health Sciences; University of Newcastle Australia, UON	Funding text 1: Thank you to Louise Maye for her assistance interpreting data, and Chris Oldmeadow for guidance on statistical analysis. Thank you to Phil Way who provided logistical support for the study and thank you to all of the participants for sharing their views. Open access publishing facilitated by The University of Newcastle, as part of the Wiley - The University of Newcastle agreement …	P.E. Tehan; Monash Medical Centre, Clayton, Block E, Level 5, 3168, Australia; email: peta.tehan@monash.edu		John Wiley and Sons Inc	10385282		AJRHF	38337146	English	Austr. J. Rural Health	Article	Final	All Open Access; Green Open Access; Hybrid Gold Open Access	Scopus	2-s2.0-85184908695
Turato G.; Whiteoak J.; Oprescu F.	Turato, Gemma (57221590629); Whiteoak, John (12794009500); Oprescu, Florin (22836127500)	57221590629; 12794009500; 22836127500	The insights of allied health professionals transitioning from a matrix structure to a centralized profession-based structure within a public hospital setting	2024	Journal of Organization Design	13	4		197	212	15	0	10.1007/s41469-024-00178-w	https://www.scopus.com/inward/record.uri?eid=2-s2.0-85202681032&doi=10.1007%2fs41469-024-00178-w&partnerID=40&md5=bae7c07a2d9ec865755afdf878487f20	Sunshine Coast Hospital and Health Service, Sunshine Coast,Birtinya, Australia; University of the Sunshine Coast, Sunshine Coast,Sippy Downs, Australia	Turato G., Sunshine Coast Hospital and Health Service, Sunshine Coast,Birtinya, Australia; Whiteoak J., University of the Sunshine Coast, Sunshine Coast,Sippy Downs, Australia; Oprescu F., University of the Sunshine Coast, Sunshine Coast,Sippy Downs, Australia	To manage the challenges associated with increasing costs and demand for healthcare, administrators often propose a re-structure of the workforce to gain more efficiencies. However, this can have detrimental impacts on professions such as allied health if the uniqueness of this workforce is not taken into consideration before, during and after re-structuring. In the dynamic setting of public hosp…	Allied health structure; Context; Management		CAUL	Open Access funding enabled and organized by CAUL and its Member Institutions	G. Turato; Sunshine Coast Hospital and Health Service, Sunshine Coast,Birtinya, Australia; email: gemma.turato@health.qld.gov.au		Springer Science and Business Media B.V.	2245408X				English	J. Organ. Des	Article	Final	All Open Access; Hybrid Gold Open Access	Scopus	2-s2.0-85202681032
Whittaker G.A.; Hill C.L.; Bradbury L.A.; Millner J.R.; Cliffe H.; Bonanno D.R.; Kazantzis S.; Menz H.B.	Whittaker, Glen A. (56072355300); Hill, Catherine L. (57202566690); Bradbury, Linda A (6701583488); Millner, Janet R. (57008196300); Cliffe, Harrison (57211919831); Bonanno, Daniel R. (20435563300); Kazantzis, Sia (57226560519); Menz, Hylton B. (7006568131)	56072355300; 57202566690; 6701583488; 57008196300; 57211919831; 20435563300; 57226560519; 7006568131	Nursing and allied health workforce in Australian public rheumatology departments is inadequate: a cross-sectional observational study	2024	Rheumatology International	44	5		901	908	7	2	10.1007/s00296-024-05547-y	https://www.scopus.com/inward/record.uri?eid=2-s2.0-85187921793&doi=10.1007%2fs00296-024-05547-y&partnerID=40&md5=b0a3661eea21d32449ca70454d3814ca	Discipline of Podiatry, School of Allied Health, Human Services and Sport, La Trobe University, Melbourne, VIC, Australia; Rheumatology Unit, The Queen Elizabeth Hospital, Woodville, SA, Australia; Rheumatology Unit, Royal Adelaide Hospital, Adelaide, SA, Australia; Discipline of Medicine, University of Adelaide, Adelaide, SA, Australia; Department of Rheumatology, Gold Coast University Hospital,…	Whittaker G.A., Discipline of Podiatry, School of Allied Health, Human Services and Sport, La Trobe University, Melbourne, VIC, Australia; Hill C.L., Rheumatology Unit, The Queen Elizabeth Hospital, Woodville, SA, Australia, Rheumatology Unit, Royal Adelaide Hospital, Adelaide, SA, Australia, Discipline of Medicine, University of Adelaide, Adelaide, SA, Australia; Bradbury L.A., Department of Rhe…	Rheumatological conditions are complex and impact many facets of daily life. Management of people with rheumatological conditions can be optimised through multidisciplinary care. However, the current access to nursing and allied health professionals in Australia is unknown. A cross-sectional study of nursing and allied health professionals in Australian public rheumatology departments for adult a…	Allied health personnel; Health workforce; Nursing staff; Rheumatology; Surveys and questionnaires	Adult; Allied Health Personnel; Australia; Child; Cross-Sectional Studies; Health Workforce; Humans; Physical Therapists; Rheumatic Diseases; Rheumatology; arthritis; Article; Australia; Australian; collaborative care team; cross-sectional study; hospital; hospital department; human; nurse; nursing; observational study; occupational therapist; occupational therapy; paramedical personnel; patient …	School of Allied Health, Human Services and Sport at La Trobe University	Open Access funding enabled and organized by CAUL and its Member Institutions. This study received funding for a research assistant through a grant from the School of Allied Health, Human Services and Sport at La Trobe University.	G.A. Whittaker; Discipline of Podiatry, School of Allied Health, Human Services and Sport, La Trobe University, Melbourne, Australia; email: g.whittaker@latrobe.edu.au		Springer Science and Business Media Deutschland GmbH	1728172		RHIND	38492046	English	Rheumatol. Int.	Article	Final	All Open Access; Hybrid Gold Open Access	Scopus	2-s2.0-85187921793
